# Supplementary material for: Low expression levels of putative HPV encoded microRNAs in cervical samples
Source: Springerplus. 2016 Oct 22;5(1):1856. doi: 10.1186/s40064-016-3524-3 (PMC5075338; doi:10.1186/s40064-016-3524-3)
Supplement: Supplementary file 1 — Additional file 1: Table S1. Prediction of HPV16-miR-H6 target genes using the TargetScan Custom algorithm (Lewis et al. 2005). [file 40064_2016_3524_MOESM1_ESM.xlsx]

## Sheet: Sheet1
459 conserved targets, with a total of 486 conserved sites. (Table sorted by number and type of sites)
Target gene	Gene name	Conserved sites	Links to sites in UTRs
		total	8mer	7mer-m8	7mer-1A
GJC1	gap junction protein, gamma 1, 45kDa	2	2	0	0	Sites in UTR
IGF1	insulin-like growth factor 1 (somatomedin C)	2	2	0	0	Sites in UTR
REPS2	RALBP1 associated Eps domain containing 2	2	2	0	0	Sites in UTR
CREBZF	CREB/ATF bZIP transcription factor	2	1	1	0	Sites in UTR
FOXP1	forkhead box P1	2	1	1	0	Sites in UTR
JMJD1C	jumonji domain containing 1C	2	1	1	0	Sites in UTR
NPTX1	neuronal pentraxin I	2	1	1	0	Sites in UTR
TMEM65	transmembrane protein 65	2	1	1	0	Sites in UTR
WDR44	WD repeat domain 44	2	1	1	0	Sites in UTR
ARPP-19	cyclic AMP phosphoprotein, 19 kD	2	1	0	1	Sites in UTR
CCNL2	cyclin L2	2	1	0	1	Sites in UTR
CLCC1	chloride channel CLIC-like 1	2	1	0	1	Sites in UTR
CPEB4	cytoplasmic polyadenylation element binding protein 4	2	1	0	1	Sites in UTR
CRIM1	cysteine rich transmembrane BMP regulator 1 (chordin-like)	2	1	0	1	Sites in UTR
DDX3X	DEAD (Asp-Glu-Ala-Asp) box polypeptide 3, X-linked	2	1	0	1	Sites in UTR
EXOC5	exocyst complex component 5	2	1	0	1	Sites in UTR
KRAS	v-Ki-ras2 Kirsten rat sarcoma viral oncogene homolog	2	1	0	1	Sites in UTR
RND3	Rho family GTPase 3	2	1	0	1	Sites in UTR
hCG_18385	similar to cAMP-regulated phosphoprotein	2	1	0	1	Sites in UTR
RBMS3	RNA binding motif, single stranded interacting protein	2	0	2	0	Sites in UTR
VPS41	vacuolar protein sorting 41 homolog (S. cerevisiae)	2	0	2	0	Sites in UTR
ABCA13	ATP-binding cassette, sub-family A (ABC1), member 13	1	1	0	0	Sites in UTR
ACACA	acetyl-Coenzyme A carboxylase alpha	1	1	0	0	Sites in UTR
ACOT9	acyl-CoA thioesterase 9	1	1	0	0	Sites in UTR
ACSL3	acyl-CoA synthetase long-chain family member 3	1	1	0	0	Sites in UTR
ADAMTSL3	ADAMTS-like 3	1	1	0	0	Sites in UTR
ADNP2	ADNP homeobox 2	1	1	0	0	Sites in UTR
ANKRD13C	ankyrin repeat domain 13C	1	1	0	0	Sites in UTR
APPBP2	amyloid beta precursor protein (cytoplasmic tail) binding protein 2	1	1	0	0	Sites in UTR
ARID4B	AT rich interactive domain 4B (RBP1-like)	1	1	0	0	Sites in UTR
ARL4A	ADP-ribosylation factor-like 4A	1	1	0	0	Sites in UTR
ASH1L	ash1 (absent, small, or homeotic)-like (Drosophila)	1	1	0	0	Sites in UTR
ATPAF1	ATP synthase mitochondrial F1 complex assembly factor 1	1	1	0	0	Sites in UTR
BBS10	Bardet-Biedl syndrome 10	1	1	0	0	Sites in UTR
C13orf30	chromosome 13 open reading frame 30	1	1	0	0	Sites in UTR
C15orf52	chromosome 15 open reading frame 52	1	1	0	0	Sites in UTR
C16orf75	chromosome 16 open reading frame 75	1	1	0	0	Sites in UTR
C1orf115	chromosome 1 open reading frame 115	1	1	0	0	Sites in UTR
C1orf192	chromosome 1 open reading frame 192	1	1	0	0	Sites in UTR
C20orf11	chromosome 20 open reading frame 11	1	1	0	0	Sites in UTR
C20orf72	chromosome 20 open reading frame 72	1	1	0	0	Sites in UTR
C20orf77	chromosome 20 open reading frame 77	1	1	0	0	Sites in UTR
C3orf15	chromosome 3 open reading frame 15	1	1	0	0	Sites in UTR
C4orf46	chromosome 4 open reading frame 46	1	1	0	0	Sites in UTR
CADM2	cell adhesion molecule 2	1	1	0	0	Sites in UTR
CALM2	calmodulin 2 (phosphorylase kinase, delta)	1	1	0	0	Sites in UTR
CAV2	caveolin 2	1	1	0	0	Sites in UTR
CC2D2B	coiled-coil and C2 domain containing 2B	1	1	0	0	Sites in UTR
CGGBP1	CGG triplet repeat binding protein 1	1	1	0	0	Sites in UTR
CHFR	checkpoint with forkhead and ring finger domains	1	1	0	0	Sites in UTR
CHRNB1	cholinergic receptor, nicotinic, beta 1 (muscle)	1	1	0	0	Sites in UTR
CISD1	CDGSH iron sulfur domain 1	1	1	0	0	Sites in UTR
CIT	citron (rho-interacting, serine/threonine kinase 21)	1	1	0	0	Sites in UTR
CLIP2	CAP-GLY domain containing linker protein 2	1	1	0	0	Sites in UTR
COPS8	COP9 constitutive photomorphogenic homolog subunit 8 (Arabidopsis)	1	1	0	0	Sites in UTR
CORO1C	coronin, actin binding protein, 1C	1	1	0	0	Sites in UTR
CPLX1	complexin 1	1	1	0	0	Sites in UTR
CPNE4	copine IV	1	1	0	0	Sites in UTR
CPSF6	cleavage and polyadenylation specific factor 6, 68kDa	1	1	0	0	Sites in UTR
CREG2	cellular repressor of E1A-stimulated genes 2	1	1	0	0	Sites in UTR
CTDSPL2	CTD (carboxy-terminal domain, RNA polymerase II, polypeptide A) small phosphatase like 2	1	1	0	0	Sites in UTR
CUL4B	cullin 4B	1	1	0	0	Sites in UTR
DCK	deoxycytidine kinase	1	1	0	0	Sites in UTR
DLX6	distal-less homeobox 6	1	1	0	0	Sites in UTR
DYRK1A	dual-specificity tyrosine-(Y)-phosphorylation regulated kinase 1A	1	1	0	0	Sites in UTR
EFCAB4B	EF-hand calcium binding domain 4B	1	1	0	0	Sites in UTR
ENDOD1	endonuclease domain containing 1	1	1	0	0	Sites in UTR
ENPP6	ectonucleotide pyrophosphatase/phosphodiesterase 6	1	1	0	0	Sites in UTR
EXOC6	exocyst complex component 6	1	1	0	0	Sites in UTR
FAM84B	family with sequence similarity 84, member B	1	1	0	0	Sites in UTR
FBXL10	F-box and leucine-rich repeat protein 10	1	1	0	0	Sites in UTR
FMN2	formin 2	1	1	0	0	Sites in UTR
FOXC1	forkhead box C1	1	1	0	0	Sites in UTR
FREQ	frequenin homolog (Drosophila)	1	1	0	0	Sites in UTR
FZD8	frizzled homolog 8 (Drosophila)	1	1	0	0	Sites in UTR
GAL3ST4	galactose-3-O-sulfotransferase 4	1	1	0	0	Sites in UTR
GCNT1	glucosaminyl (N-acetyl) transferase 1, core 2 (beta-1,6-N-acetylglucosaminyltransferase)	1	1	0	0	Sites in UTR
GCNT2	glucosaminyl (N-acetyl) transferase 2, I-branching enzyme (I blood group)	1	1	0	0	Sites in UTR
GPBP1L1	GC-rich promoter binding protein 1-like 1	1	1	0	0	Sites in UTR
GRIA4	glutamate receptor, ionotrophic, AMPA 4	1	1	0	0	Sites in UTR
HMGA2	high mobility group AT-hook 2	1	1	0	0	Sites in UTR
HNRNPUL2	heterogeneous nuclear ribonucleoprotein U-like 2	1	1	0	0	Sites in UTR
ITPR2	inositol 1,4,5-triphosphate receptor, type 2	1	1	0	0	Sites in UTR
KCNG1	potassium voltage-gated channel, subfamily G, member 1	1	1	0	0	Sites in UTR
KHDRBS3	KH domain containing, RNA binding, signal transduction associated 3	1	1	0	0	Sites in UTR
KIAA0101	KIAA0101	1	1	0	0	Sites in UTR
KIAA0182	KIAA0182	1	1	0	0	Sites in UTR
KIAA1219	KIAA1219	1	1	0	0	Sites in UTR
KIF3B	kinesin family member 3B	1	1	0	0	Sites in UTR
KIF3C	kinesin family member 3C	1	1	0	0	Sites in UTR
KLF12	Kruppel-like factor 12	1	1	0	0	Sites in UTR
KPNA4	karyopherin alpha 4 (importin alpha 3)	1	1	0	0	Sites in UTR
KRTAP24-1	keratin associated protein 24-1	1	1	0	0	Sites in UTR
L2HGDH	L-2-hydroxyglutarate dehydrogenase	1	1	0	0	Sites in UTR
LARP7	La ribonucleoprotein domain family, member 7	1	1	0	0	Sites in UTR
LEF1	lymphoid enhancer-binding factor 1	1	1	0	0	Sites in UTR
LRFN5	leucine rich repeat and fibronectin type III domain containing 5	1	1	0	0	Sites in UTR
MAB21L2	mab-21-like 2 (C. elegans)	1	1	0	0	Sites in UTR
MDFIC	MyoD family inhibitor domain containing	1	1	0	0	Sites in UTR
MEI1	meiosis inhibitor 1	1	1	0	0	Sites in UTR
MKLN1	muskelin 1, intracellular mediator containing kelch motifs	1	1	0	0	Sites in UTR
MOCS2	molybdenum cofactor synthesis 2	1	1	0	0	Sites in UTR
MORF4L1	mortality factor 4 like 1	1	1	0	0	Sites in UTR
MORF4L2	mortality factor 4 like 2	1	1	0	0	Sites in UTR
MRAP2	melanocortin 2 receptor accessory protein 2	1	1	0	0	Sites in UTR
MYBL1	v-myb myeloblastosis viral oncogene homolog (avian)-like 1	1	1	0	0	Sites in UTR
NAT1	N-acetyltransferase 1 (arylamine N-acetyltransferase)	1	1	0	0	Sites in UTR
NAT2	N-acetyltransferase 2 (arylamine N-acetyltransferase)	1	1	0	0	Sites in UTR
NCAM1	neural cell adhesion molecule 1	1	1	0	0	Sites in UTR
NFIA	nuclear factor I/A	1	1	0	0	Sites in UTR
NLGN4Y	neuroligin 4, Y-linked	1	1	0	0	Sites in UTR
NRCAM	neuronal cell adhesion molecule	1	1	0	0	Sites in UTR
NSUN4	NOL1/NOP2/Sun domain family, member 4	1	1	0	0	Sites in UTR
NUDT10	nudix (nucleoside diphosphate linked moiety X)-type motif 10	1	1	0	0	Sites in UTR
NUFIP2	nuclear fragile X mental retardation protein interacting protein 2	1	1	0	0	Sites in UTR
NXPH1	neurexophilin 1	1	1	0	0	Sites in UTR
ODZ1	odz, odd Oz/ten-m homolog 1(Drosophila)	1	1	0	0	Sites in UTR
PAK2	p21 protein (Cdc42/Rac)-activated kinase 2	1	1	0	0	Sites in UTR
PAPD5	PAP associated domain containing 5	1	1	0	0	Sites in UTR
PAPPA	pregnancy-associated plasma protein A, pappalysin 1	1	1	0	0	Sites in UTR
PARD6B	par-6 partitioning defective 6 homolog beta (C. elegans)	1	1	0	0	Sites in UTR
PCDH9	protocadherin 9	1	1	0	0	Sites in UTR
PCDHA1	protocadherin alpha 1	1	1	0	0	Sites in UTR
PCDHA10	protocadherin alpha 10	1	1	0	0	Sites in UTR
PCDHA11	protocadherin alpha 11	1	1	0	0	Sites in UTR
PCDHA12	protocadherin alpha 12	1	1	0	0	Sites in UTR
PCDHA13	protocadherin alpha 13	1	1	0	0	Sites in UTR
PCDHA2	protocadherin alpha 2	1	1	0	0	Sites in UTR
PCDHA3	protocadherin alpha 3	1	1	0	0	Sites in UTR
PCDHA4	protocadherin alpha 4	1	1	0	0	Sites in UTR
PCDHA5	protocadherin alpha 5	1	1	0	0	Sites in UTR
PCDHA6	protocadherin alpha 6	1	1	0	0	Sites in UTR
PCDHA7	protocadherin alpha 7	1	1	0	0	Sites in UTR
PCDHA8	protocadherin alpha 8	1	1	0	0	Sites in UTR
PCDHAC1	protocadherin alpha subfamily C, 1	1	1	0	0	Sites in UTR
PCDHAC2	protocadherin alpha subfamily C, 2	1	1	0	0	Sites in UTR
PCDHB3	protocadherin beta 3	1	1	0	0	Sites in UTR
PCGF2	polycomb group ring finger 2	1	1	0	0	Sites in UTR
PDE4D	phosphodiesterase 4D, cAMP-specific (phosphodiesterase E3 dunce homolog, Drosophila)	1	1	0	0	Sites in UTR
PGGT1B	protein geranylgeranyltransferase type I, beta subunit	1	1	0	0	Sites in UTR
PGR	progesterone receptor	1	1	0	0	Sites in UTR
PHF17	PHD finger protein 17	1	1	0	0	Sites in UTR
PIP3-E	phosphoinositide-binding protein PIP3-E	1	1	0	0	Sites in UTR
PIP5K1A	phosphatidylinositol-4-phosphate 5-kinase, type I, alpha	1	1	0	0	Sites in UTR
PIPOX	pipecolic acid oxidase	1	1	0	0	Sites in UTR
PLA2G1B	phospholipase A2, group IB (pancreas)	1	1	0	0	Sites in UTR
PLCL1	phospholipase C-like 1	1	1	0	0	Sites in UTR
PPP2R2C	protein phosphatase 2 (formerly 2A), regulatory subunit B, gamma isoform	1	1	0	0	Sites in UTR
PRELID1	PRELI domain containing 1	1	1	0	0	Sites in UTR
PRND	prion protein 2 (dublet)	1	1	0	0	Sites in UTR
PROS1	protein S (alpha)	1	1	0	0	Sites in UTR
PRPH2	peripherin 2 (retinal degeneration, slow)	1	1	0	0	Sites in UTR
PTGR2	prostaglandin reductase 2	1	1	0	0	Sites in UTR
PTPN11	protein tyrosine phosphatase, non-receptor type 11 (Noonan syndrome 1)	1	1	0	0	Sites in UTR
PUM2	pumilio homolog 2 (Drosophila)	1	1	0	0	Sites in UTR
PXT1	peroxisomal, testis specific 1	1	1	0	0	Sites in UTR
PYROXD1	pyridine nucleotide-disulphide oxidoreductase domain 1	1	1	0	0	Sites in UTR
RAPGEF2	Rap guanine nucleotide exchange factor (GEF) 2	1	1	0	0	Sites in UTR
RASAL2	RAS protein activator like 2	1	1	0	0	Sites in UTR
RBM27	RNA binding motif protein 27	1	1	0	0	Sites in UTR
RFXDC2	regulatory factor X domain containing 2	1	1	0	0	Sites in UTR
RGS20	regulator of G-protein signaling 20	1	1	0	0	Sites in UTR
RHOBTB1	Rho-related BTB domain containing 1	1	1	0	0	Sites in UTR
RTKN2	rhotekin 2	1	1	0	0	Sites in UTR
SAMD5	sterile alpha motif domain containing 5	1	1	0	0	Sites in UTR
SC65	synaptonemal complex protein SC65	1	1	0	0	Sites in UTR
SCGB2A2	secretoglobin, family 2A, member 2	1	1	0	0	Sites in UTR
SCN9A	sodium channel, voltage-gated, type IX, alpha subunit	1	1	0	0	Sites in UTR
SDPR	serum deprivation response (phosphatidylserine binding protein)	1	1	0	0	Sites in UTR
SEMA3D	sema domain, immunoglobulin domain (Ig), short basic domain, secreted, (semaphorin) 3D	1	1	0	0	Sites in UTR
SETDB1	SET domain, bifurcated 1	1	1	0	0	Sites in UTR
SFRS5	splicing factor, arginine/serine-rich 5	1	1	0	0	Sites in UTR
SFRS7	splicing factor, arginine/serine-rich 7, 35kDa	1	1	0	0	Sites in UTR
SGIP1	SH3-domain GRB2-like (endophilin) interacting protein 1	1	1	0	0	Sites in UTR
SH2D1B	SH2 domain containing 1B	1	1	0	0	Sites in UTR
SH2D4B	SH2 domain containing 4B	1	1	0	0	Sites in UTR
SH3BGRL2	SH3 domain binding glutamic acid-rich protein like 2	1	1	0	0	Sites in UTR
SLC12A5	solute carrier family 12, (potassium-chloride transporter) member 5	1	1	0	0	Sites in UTR
SLC26A7	solute carrier family 26, member 7	1	1	0	0	Sites in UTR
SLC39A14	solute carrier family 39 (zinc transporter), member 14	1	1	0	0	Sites in UTR
SMAD2	SMAD family member 2	1	1	0	0	Sites in UTR
SMAD4	SMAD family member 4	1	1	0	0	Sites in UTR
SMPDL3A	sphingomyelin phosphodiesterase, acid-like 3A	1	1	0	0	Sites in UTR
SORCS3	sortilin-related VPS10 domain containing receptor 3	1	1	0	0	Sites in UTR
SOS1	son of sevenless homolog 1 (Drosophila)	1	1	0	0	Sites in UTR
SPINK1	serine peptidase inhibitor, Kazal type 1	1	1	0	0	Sites in UTR
SR140	U2-associated SR140 protein	1	1	0	0	Sites in UTR
SSR1	signal sequence receptor, alpha (translocon-associated protein alpha)	1	1	0	0	Sites in UTR
SSR3	signal sequence receptor, gamma (translocon-associated protein gamma)	1	1	0	0	Sites in UTR
SYNJ1	synaptojanin 1	1	1	0	0	Sites in UTR
TCHH	trichohyalin	1	1	0	0	Sites in UTR
TFB2M	transcription factor B2, mitochondrial	1	1	0	0	Sites in UTR
THUMPD3	THUMP domain containing 3	1	1	0	0	Sites in UTR
TIMP2	TIMP metallopeptidase inhibitor 2	1	1	0	0	Sites in UTR
TLE1	transducin-like enhancer of split 1 (E(sp1) homolog, Drosophila)	1	1	0	0	Sites in UTR
TMEM106B	transmembrane protein 106B	1	1	0	0	Sites in UTR
TMEM16F	transmembrane protein 16F	1	1	0	0	Sites in UTR
TNS1	tensin 1	1	1	0	0	Sites in UTR
TOMM34	translocase of outer mitochondrial membrane 34	1	1	0	0	Sites in UTR
TRAPPC6B	trafficking protein particle complex 6B	1	1	0	0	Sites in UTR
TRIM58	tripartite motif-containing 58	1	1	0	0	Sites in UTR
TRPS1	trichorhinophalangeal syndrome I	1	1	0	0	Sites in UTR
TTC9	tetratricopeptide repeat domain 9	1	1	0	0	Sites in UTR
TXNDC10	thioredoxin domain containing 10	1	1	0	0	Sites in UTR
TXNDC15	thioredoxin domain containing 15	1	1	0	0	Sites in UTR
VAMP7	vesicle-associated membrane protein 7	1	1	0	0	Sites in UTR
WAPAL	wings apart-like homolog (Drosophila)	1	1	0	0	Sites in UTR
WRB	tryptophan rich basic protein	1	1	0	0	Sites in UTR
ZBED4	zinc finger, BED-type containing 4	1	1	0	0	Sites in UTR
ZBTB10	zinc finger and BTB domain containing 10	1	1	0	0	Sites in UTR
ZBTB33	zinc finger and BTB domain containing 33	1	1	0	0	Sites in UTR
ZBTB7B	zinc finger and BTB domain containing 7B	1	1	0	0	Sites in UTR
ZCCHC14	zinc finger, CCHC domain containing 14	1	1	0	0	Sites in UTR
ZIC4	Zic family member 4	1	1	0	0	Sites in UTR
ZNF329	zinc finger protein 329	1	1	0	0	Sites in UTR
ZNF470	zinc finger protein 470	1	1	0	0	Sites in UTR
ZNF516	zinc finger protein 516	1	1	0	0	Sites in UTR
ZNF536	zinc finger protein 536	1	1	0	0	Sites in UTR
ZNF546	zinc finger protein 546	1	1	0	0	Sites in UTR
ZNF654	zinc finger protein 654	1	1	0	0	Sites in UTR
ZNF770	zinc finger protein 770	1	1	0	0	Sites in UTR
ZNF831	zinc finger protein 831	1	1	0	0	Sites in UTR
ZNRF1	zinc and ring finger 1	1	1	0	0	Sites in UTR
tcag7.1228	hypothetical protein FLJ25778	1	1	0	0	Sites in UTR
ENAH	enabled homolog (Drosophila)	3	0	0	3	Sites in UTR
MAFB	v-maf musculoaponeurotic fibrosarcoma oncogene homolog B (avian)	2	0	1	1	Sites in UTR
SLC2A4RG	SLC2A4 regulator	2	0	1	1	Sites in UTR
WSB1	WD repeat and SOCS box-containing 1	2	0	1	1	Sites in UTR
ONECUT2	one cut homeobox 2	2	0	0	2	Sites in UTR
AGPAT5	1-acylglycerol-3-phosphate O-acyltransferase 5 (lysophosphatidic acid acyltransferase, epsilon)	1	0	1	0	Sites in UTR
ALS2CR13	amyotrophic lateral sclerosis 2 (juvenile) chromosome region, candidate 13	1	0	1	0	Sites in UTR
AMOT	angiomotin	1	0	1	0	Sites in UTR
ANK3	ankyrin 3, node of Ranvier (ankyrin G)	1	0	1	0	Sites in UTR
ARID3B	AT rich interactive domain 3B (BRIGHT-like)	1	0	1	0	Sites in UTR
ATP1B1	ATPase, Na+/K+ transporting, beta 1 polypeptide	1	0	1	0	Sites in UTR
ATP2B4	ATPase, Ca++ transporting, plasma membrane 4	1	0	1	0	Sites in UTR
ATP6V1A	ATPase, H+ transporting, lysosomal 70kDa, V1 subunit A	1	0	1	0	Sites in UTR
BAI3	brain-specific angiogenesis inhibitor 3	1	0	1	0	Sites in UTR
C13orf37	chromosome 13 open reading frame 37	1	0	1	0	Sites in UTR
C14orf169	chromosome 14 open reading frame 169	1	0	1	0	Sites in UTR
CADM1	cell adhesion molecule 1	1	0	1	0	Sites in UTR
CCDC4	coiled-coil domain containing 4	1	0	1	0	Sites in UTR
CD47	CD47 molecule	1	0	1	0	Sites in UTR
CDH2	cadherin 2, type 1, N-cadherin (neuronal)	1	0	1	0	Sites in UTR
CLSTN2	calsyntenin 2	1	0	1	0	Sites in UTR
CMTM6	CKLF-like MARVEL transmembrane domain containing 6	1	0	1	0	Sites in UTR
CNR1	cannabinoid receptor 1 (brain)	1	0	1	0	Sites in UTR
CPEB2	cytoplasmic polyadenylation element binding protein 2	1	0	1	0	Sites in UTR
DHX15	DEAH (Asp-Glu-Ala-His) box polypeptide 15	1	0	1	0	Sites in UTR
DIP2B	DIP2 disco-interacting protein 2 homolog B (Drosophila)	1	0	1	0	Sites in UTR
DNAJC6	DnaJ (Hsp40) homolog, subfamily C, member 6	1	0	1	0	Sites in UTR
DUSP3	dual specificity phosphatase 3	1	0	1	0	Sites in UTR
ERAP1	endoplasmic reticulum aminopeptidase 1	1	0	1	0	Sites in UTR
EVI1	ecotropic viral integration site 1	1	0	1	0	Sites in UTR
FLRT2	fibronectin leucine rich transmembrane protein 2	1	0	1	0	Sites in UTR
FLRT3	fibronectin leucine rich transmembrane protein 3	1	0	1	0	Sites in UTR
FOS	v-fos FBJ murine osteosarcoma viral oncogene homolog	1	0	1	0	Sites in UTR
GABRB3	gamma-aminobutyric acid (GABA) A receptor, beta 3	1	0	1	0	Sites in UTR
GLCE	glucuronic acid epimerase	1	0	1	0	Sites in UTR
GPRASP2	G protein-coupled receptor associated sorting protein 2	1	0	1	0	Sites in UTR
GRINL1A	glutamate receptor, ionotropic, N-methyl D-aspartate-like 1A	1	0	1	0	Sites in UTR
Gcom1	GRINL1A combined protein	1	0	1	0	Sites in UTR
HMGB1	high-mobility group box 1	1	0	1	0	Sites in UTR
HNRNPM	heterogeneous nuclear ribonucleoprotein M	1	0	1	0	Sites in UTR
HSPA12A	heat shock 70kDa protein 12A	1	0	1	0	Sites in UTR
IGF1R	insulin-like growth factor 1 receptor	1	0	1	0	Sites in UTR
IL1RL1	interleukin 1 receptor-like 1	1	0	1	0	Sites in UTR
JARID1B	jumonji, AT rich interactive domain 1B	1	0	1	0	Sites in UTR
KCMF1	potassium channel modulatory factor 1	1	0	1	0	Sites in UTR
KRT17	keratin 17	1	0	1	0	Sites in UTR
LOC144097	hypothetical protein BC007540	1	0	1	0	Sites in UTR
LPHN1	latrophilin 1	1	0	1	0	Sites in UTR
LRP1B	low density lipoprotein-related protein 1B (deleted in tumors)	1	0	1	0	Sites in UTR
MAP2K4	mitogen-activated protein kinase kinase 4	1	0	1	0	Sites in UTR
MBNL1	muscleblind-like (Drosophila)	1	0	1	0	Sites in UTR
MEIS1	Meis homeobox 1	1	0	1	0	Sites in UTR
MGC24039	hypothetical protein MGC24039	1	0	1	0	Sites in UTR
MYT1L	myelin transcription factor 1-like	1	0	1	0	Sites in UTR
N-PAC	cytokine-like nuclear factor n-pac	1	0	1	0	Sites in UTR
NCK2	NCK adaptor protein 2	1	0	1	0	Sites in UTR
NLGN3	neuroligin 3	1	0	1	0	Sites in UTR
NOVA2	neuro-oncological ventral antigen 2	1	0	1	0	Sites in UTR
NR2F2	nuclear receptor subfamily 2, group F, member 2	1	0	1	0	Sites in UTR
NUDT15	nudix (nucleoside diphosphate linked moiety X)-type motif 15	1	0	1	0	Sites in UTR
OTUD4	OTU domain containing 4	1	0	1	0	Sites in UTR
P15RS	cyclin-dependent kinase 2B-inhibitor-related protein	1	0	1	0	Sites in UTR
PAX6	paired box 6	1	0	1	0	Sites in UTR
PCDH17	protocadherin 17	1	0	1	0	Sites in UTR
PFKFB2	6-phosphofructo-2-kinase/fructose-2,6-biphosphatase 2	1	0	1	0	Sites in UTR
PHC3	polyhomeotic homolog 3 (Drosophila)	1	0	1	0	Sites in UTR
PHOX2B	paired-like homeobox 2b	1	0	1	0	Sites in UTR
PIP4K2B	phosphatidylinositol-5-phosphate 4-kinase, type II, beta	1	0	1	0	Sites in UTR
PLCB2	phospholipase C, beta 2	1	0	1	0	Sites in UTR
PMEPA1	prostate transmembrane protein, androgen induced 1	1	0	1	0	Sites in UTR
PSCD1	pleckstrin homology, Sec7 and coiled-coil domains 1(cytohesin 1)	1	0	1	0	Sites in UTR
PSMA8	proteasome (prosome, macropain) subunit, alpha type, 8	1	0	1	0	Sites in UTR
PTCHD1	patched domain containing 1	1	0	1	0	Sites in UTR
RNF138	ring finger protein 138	1	0	1	0	Sites in UTR
RPGRIP1L	RPGRIP1-like	1	0	1	0	Sites in UTR
SELT	selenoprotein T	1	0	1	0	Sites in UTR
SH2D2A	SH2 domain protein 2A	1	0	1	0	Sites in UTR
SLC30A7	solute carrier family 30 (zinc transporter), member 7	1	0	1	0	Sites in UTR
SLC38A1	solute carrier family 38, member 1	1	0	1	0	Sites in UTR
SLCO4C1	solute carrier organic anion transporter family, member 4C1	1	0	1	0	Sites in UTR
SLITRK4	SLIT and NTRK-like family, member 4	1	0	1	0	Sites in UTR
SMEK1	SMEK homolog 1, suppressor of mek1 (Dictyostelium)	1	0	1	0	Sites in UTR
SMG1	PI-3-kinase-related kinase SMG-1	1	0	1	0	Sites in UTR
SOX4	SRY (sex determining region Y)-box 4	1	0	1	0	Sites in UTR
SOX7	SRY (sex determining region Y)-box 7	1	0	1	0	Sites in UTR
SPN	sialophorin (leukosialin, CD43)	1	0	1	0	Sites in UTR
ST8SIA1	ST8 alpha-N-acetyl-neuraminide alpha-2,8-sialyltransferase 1	1	0	1	0	Sites in UTR
TEX14	testis expressed 14	1	0	1	0	Sites in UTR
TMCC1	transmembrane and coiled-coil domain family 1	1	0	1	0	Sites in UTR
TNFRSF1B	tumor necrosis factor receptor superfamily, member 1B	1	0	1	0	Sites in UTR
TNPO2	transportin 2 (importin 3, karyopherin beta 2b)	1	0	1	0	Sites in UTR
TSHZ3	teashirt zinc finger homeobox 3	1	0	1	0	Sites in UTR
UBE2G1	ubiquitin-conjugating enzyme E2G 1 (UBC7 homolog, yeast)	1	0	1	0	Sites in UTR
UBL3	ubiquitin-like 3	1	0	1	0	Sites in UTR
USP14	ubiquitin specific peptidase 14 (tRNA-guanine transglycosylase)	1	0	1	0	Sites in UTR
VAPA	VAMP (vesicle-associated membrane protein)-associated protein A, 33kDa	1	0	1	0	Sites in UTR
VPS37A	vacuolar protein sorting 37 homolog A (S. cerevisiae)	1	0	1	0	Sites in UTR
WDR22	WD repeat domain 22	1	0	1	0	Sites in UTR
WNK1	WNK lysine deficient protein kinase 1	1	0	1	0	Sites in UTR
WSCD2	WSC domain containing 2	1	0	1	0	Sites in UTR
ZC3H12B	zinc finger CCCH-type containing 12B	1	0	1	0	Sites in UTR
ZMYM6	zinc finger, MYM-type 6	1	0	1	0	Sites in UTR
ZNF10	zinc finger protein 10	1	0	1	0	Sites in UTR
ZNF217	zinc finger protein 217	1	0	1	0	Sites in UTR
ZNF292	zinc finger protein 292	1	0	1	0	Sites in UTR
ACTN2	actinin, alpha 2	1	0	0	1	Sites in UTR
ADAMTS18	ADAM metallopeptidase with thrombospondin type 1 motif, 18	1	0	0	1	Sites in UTR
AFF3	AF4/FMR2 family, member 3	1	0	0	1	Sites in UTR
ANKRD12	ankyrin repeat domain 12	1	0	0	1	Sites in UTR
ANKS1B	ankyrin repeat and sterile alpha motif domain containing 1B	1	0	0	1	Sites in UTR
AQP6	aquaporin 6, kidney specific	1	0	0	1	Sites in UTR
ARGLU1	arginine and glutamate rich 1	1	0	0	1	Sites in UTR
ARHGAP26	Rho GTPase activating protein 26	1	0	0	1	Sites in UTR
ARHGEF9	Cdc42 guanine nucleotide exchange factor (GEF) 9	1	0	0	1	Sites in UTR
ARPC5	actin related protein 2/3 complex, subunit 5, 16kDa	1	0	0	1	Sites in UTR
ATXN1	ataxin 1	1	0	0	1	Sites in UTR
BCL11B	B-cell CLL/lymphoma 11B (zinc finger protein)	1	0	0	1	Sites in UTR
BCLAF1	BCL2-associated transcription factor 1	1	0	0	1	Sites in UTR
BMF	Bcl2 modifying factor	1	0	0	1	Sites in UTR
BTBD3	BTB (POZ) domain containing 3	1	0	0	1	Sites in UTR
BTRC	beta-transducin repeat containing	1	0	0	1	Sites in UTR
C10orf119	chromosome 10 open reading frame 119	1	0	0	1	Sites in UTR
C10orf140	chromosome 10 open reading frame 140	1	0	0	1	Sites in UTR
C11orf30	chromosome 11 open reading frame 30	1	0	0	1	Sites in UTR
C20orf12	chromosome 20 open reading frame 12	1	0	0	1	Sites in UTR
C5orf41	chromosome 5 open reading frame 41	1	0	0	1	Sites in UTR
C9orf5	chromosome 9 open reading frame 5	1	0	0	1	Sites in UTR
CACNA1C	calcium channel, voltage-dependent, L type, alpha 1C subunit	1	0	0	1	Sites in UTR
CAMK2A	calcium/calmodulin-dependent protein kinase (CaM kinase) II alpha	1	0	0	1	Sites in UTR
CAMK2D	calcium/calmodulin-dependent protein kinase (CaM kinase) II delta	1	0	0	1	Sites in UTR
CBX4	chromobox homolog 4 (Pc class homolog, Drosophila)	1	0	0	1	Sites in UTR
CD109	CD109 molecule	1	0	0	1	Sites in UTR
CDC42	cell division cycle 42 (GTP binding protein, 25kDa)	1	0	0	1	Sites in UTR
CDK6	cyclin-dependent kinase 6	1	0	0	1	Sites in UTR
CDRT1	CMT1A duplicated region transcript 1	1	0	0	1	Sites in UTR
CHD7	chromodomain helicase DNA binding protein 7	1	0	0	1	Sites in UTR
CHMP4B	chromatin modifying protein 4B	1	0	0	1	Sites in UTR
CNOT6L	CCR4-NOT transcription complex, subunit 6-like	1	0	0	1	Sites in UTR
COL11A1	collagen, type XI, alpha 1	1	0	0	1	Sites in UTR
CXorf23	chromosome X open reading frame 23	1	0	0	1	Sites in UTR
DLX3	distal-less homeobox 3	1	0	0	1	Sites in UTR
DNAJB9	DnaJ (Hsp40) homolog, subfamily B, member 9	1	0	0	1	Sites in UTR
ELMOD1	ELMO/CED-12 domain containing 1	1	0	0	1	Sites in UTR
ENPP5	ectonucleotide pyrophosphatase/phosphodiesterase 5 (putative function)	1	0	0	1	Sites in UTR
FAM122A	family with sequence similarity 122A	1	0	0	1	Sites in UTR
FAR1	fatty acyl CoA reductase 1	1	0	0	1	Sites in UTR
FBXO38	F-box protein 38	1	0	0	1	Sites in UTR
FCHSD2	FCH and double SH3 domains 2	1	0	0	1	Sites in UTR
FLJ14154	hypothetical protein FLJ14154	1	0	0	1	Sites in UTR
FLJ45910	FLJ45910 protein	1	0	0	1	Sites in UTR
FMO2	flavin containing monooxygenase 2 (non-functional)	1	0	0	1	Sites in UTR
GAN	giant axonal neuropathy (gigaxonin)	1	0	0	1	Sites in UTR
GRLF1	glucocorticoid receptor DNA binding factor 1	1	0	0	1	Sites in UTR
HMG20A	high-mobility group 20A	1	0	0	1	Sites in UTR
HMMR	hyaluronan-mediated motility receptor (RHAMM)	1	0	0	1	Sites in UTR
HS2ST1	heparan sulfate 2-O-sulfotransferase 1	1	0	0	1	Sites in UTR
IGSF3	immunoglobulin superfamily, member 3	1	0	0	1	Sites in UTR
ILF2	interleukin enhancer binding factor 2, 45kDa	1	0	0	1	Sites in UTR
INPP5F	inositol polyphosphate-5-phosphatase F	1	0	0	1	Sites in UTR
INSC	inscuteable homolog (Drosophila)	1	0	0	1	Sites in UTR
IPO5	importin 5	1	0	0	1	Sites in UTR
JHDM1D	jumonji C domain containing histone demethylase 1 homolog D (S. cerevisiae)	1	0	0	1	Sites in UTR
JPH1	junctophilin 1	1	0	0	1	Sites in UTR
KCNIP4	Kv channel interacting protein 4	1	0	0	1	Sites in UTR
KIAA0528	KIAA0528	1	0	0	1	Sites in UTR
KIAA1549	KIAA1549	1	0	0	1	Sites in UTR
KIAA2026	KIAA2026	1	0	0	1	Sites in UTR
LPGAT1	lysophosphatidylglycerol acyltransferase 1	1	0	0	1	Sites in UTR
LRRC4	leucine rich repeat containing 4	1	0	0	1	Sites in UTR
LYPD6	LY6/PLAUR domain containing 6	1	0	0	1	Sites in UTR
MAK	male germ cell-associated kinase	1	0	0	1	Sites in UTR
MAML1	mastermind-like 1 (Drosophila)	1	0	0	1	Sites in UTR
MEGF10	multiple EGF-like-domains 10	1	0	0	1	Sites in UTR
METTL8	methyltransferase like 8	1	0	0	1	Sites in UTR
MPRIP	myosin phosphatase Rho interacting protein	1	0	0	1	Sites in UTR
MRO	maestro	1	0	0	1	Sites in UTR
MSL2L1	male-specific lethal 2-like 1 (Drosophila)	1	0	0	1	Sites in UTR
NDFIP1	Nedd4 family interacting protein 1	1	0	0	1	Sites in UTR
NFYB	nuclear transcription factor Y, beta	1	0	0	1	Sites in UTR
NMB	neuromedin B	1	0	0	1	Sites in UTR
NOLC1	nucleolar and coiled-body phosphoprotein 1	1	0	0	1	Sites in UTR
NRAS	neuroblastoma RAS viral (v-ras) oncogene homolog	1	0	0	1	Sites in UTR
NRG1	neuregulin 1	1	0	0	1	Sites in UTR
OCIAD1	OCIA domain containing 1	1	0	0	1	Sites in UTR
OXNAD1	oxidoreductase NAD-binding domain containing 1	1	0	0	1	Sites in UTR
PAIP2B	poly(A) binding protein interacting protein 2B	1	0	0	1	Sites in UTR
PDGFRA	platelet-derived growth factor receptor, alpha polypeptide	1	0	0	1	Sites in UTR
PDK4	pyruvate dehydrogenase kinase, isozyme 4	1	0	0	1	Sites in UTR
PIK3C3	phosphoinositide-3-kinase, class 3	1	0	0	1	Sites in UTR
PLS3	plastin 3 (T isoform)	1	0	0	1	Sites in UTR
PLXNA1	plexin A1	1	0	0	1	Sites in UTR
POLQ	polymerase (DNA directed), theta	1	0	0	1	Sites in UTR
PPT1	palmitoyl-protein thioesterase 1 (ceroid-lipofuscinosis, neuronal 1, infantile)	1	0	0	1	Sites in UTR
PRKAA2	protein kinase, AMP-activated, alpha 2 catalytic subunit	1	0	0	1	Sites in UTR
PROM1	prominin 1	1	0	0	1	Sites in UTR
PRRG4	proline rich Gla (G-carboxyglutamic acid) 4 (transmembrane)	1	0	0	1	Sites in UTR
PRUNE2	prune homolog 2 (Drosophila)	1	0	0	1	Sites in UTR
PTAR1	protein prenyltransferase alpha subunit repeat containing 1	1	0	0	1	Sites in UTR
PTGER2	prostaglandin E receptor 2 (subtype EP2), 53kDa	1	0	0	1	Sites in UTR
QKI	quaking homolog, KH domain RNA binding (mouse)	1	0	0	1	Sites in UTR
QSOX2	quiescin Q6 sulfhydryl oxidase 2	1	0	0	1	Sites in UTR
RASA1	RAS p21 protein activator (GTPase activating protein) 1	1	0	0	1	Sites in UTR
RELT	RELT tumor necrosis factor receptor	1	0	0	1	Sites in UTR
RHBDF1	rhomboid 5 homolog 1 (Drosophila)	1	0	0	1	Sites in UTR
RHOH	ras homolog gene family, member H	1	0	0	1	Sites in UTR
RIMS2	regulating synaptic membrane exocytosis 2	1	0	0	1	Sites in UTR
RNF139	ring finger protein 139	1	0	0	1	Sites in UTR
RNF44	ring finger protein 44	1	0	0	1	Sites in UTR
SCGB2A1	secretoglobin, family 2A, member 1	1	0	0	1	Sites in UTR
SFRS1	splicing factor, arginine/serine-rich 1 (splicing factor 2, alternate splicing factor)	1	0	0	1	Sites in UTR
SIRPA	signal-regulatory protein alpha	1	0	0	1	Sites in UTR
SLAIN1	SLAIN motif family, member 1	1	0	0	1	Sites in UTR
SLC25A12	solute carrier family 25 (mitochondrial carrier, Aralar), member 12	1	0	0	1	Sites in UTR
SMARCAD1	SWI/SNF-related, matrix-associated actin-dependent regulator of chromatin, subfamily a, containing DEAD/H box 1	1	0	0	1	Sites in UTR
SMC1B	structural maintenance of chromosomes 1B	1	0	0	1	Sites in UTR
SNX10	sorting nexin 10	1	0	0	1	Sites in UTR
SORBS1	sorbin and SH3 domain containing 1	1	0	0	1	Sites in UTR
SP8	Sp8 transcription factor	1	0	0	1	Sites in UTR
SUPT16H	suppressor of Ty 16 homolog (S. cerevisiae)	1	0	0	1	Sites in UTR
SYT14	synaptotagmin XIV	1	0	0	1	Sites in UTR
TEX261	testis expressed 261	1	0	0	1	Sites in UTR
THRB	thyroid hormone receptor, beta (erythroblastic leukemia viral (v-erb-a) oncogene homolog 2, avian)	1	0	0	1	Sites in UTR
THSD7B	thrombospondin, type I, domain containing 7B	1	0	0	1	Sites in UTR
TMEM170B	transmembrane protein 170B	1	0	0	1	Sites in UTR
TNRC6B	trinucleotide repeat containing 6B	1	0	0	1	Sites in UTR
TOMM70A	translocase of outer mitochondrial membrane 70 homolog A (S. cerevisiae)	1	0	0	1	Sites in UTR
TPRG1	tumor protein p63 regulated 1	1	0	0	1	Sites in UTR
TRAM2	translocation associated membrane protein 2	1	0	0	1	Sites in UTR
TRPC3	transient receptor potential cation channel, subfamily C, member 3	1	0	0	1	Sites in UTR
USP7	ubiquitin specific peptidase 7 (herpes virus-associated)	1	0	0	1	Sites in UTR
XRCC2	X-ray repair complementing defective repair in Chinese hamster cells 2	1	0	0	1	Sites in UTR
XRN1	5'-3' exoribonuclease 1	1	0	0	1	Sites in UTR
ZFP14	zinc finger protein 14 homolog (mouse)	1	0	0	1	Sites in UTR
ZNF398	zinc finger protein 398	1	0	0	1	Sites in UTR
ZNF609	zinc finger protein 609	1	0	0	1	Sites in UTR
