# Supplementary material for: Low expression levels of putative HPV encoded microRNAs in cervical samples
Source: Springerplus. 2016 Oct 22;5(1):1856. doi: 10.1186/s40064-016-3524-3 (PMC5075338; doi:10.1186/s40064-016-3524-3)
Supplement: Supplementary file 2 — Additional file 2: Table S2. Annotation of predicted HPV16-miR-H6 target genes by DAVID annotation tool (Dennis et al. 2003; Huang et al. 2009). [file 40064_2016_3524_MOESM2_ESM.xls]

## Sheet: DAVID_result_Kui_040416
Annotation Cluster 1	Enrichment Score: 6.137162822659158
Category	Term	Count	%	PValue	Genes	List Total	Pop Hits	Pop Total	Fold Enrichment	Bonferroni	Benjamini	FDR
UP_SEQ_FEATURE	repeat:PXXP 5	9	2.0979	2.51711e-12	PCDHA6, PCDHA7, PCDHA8, PCDHA2, PCDHA3, PCDHA4, PCDHA5, PCDHA1, PCDHAC2, PCDHAC1, PCDHA10, PCDHA11, PCDHA12, PCDHA13	428	10	19113	40.1909	3.61455e-09	3.61455e-09	4.16019e-09
UP_SEQ_FEATURE	repeat:PXXP 4	9	2.0979	2.51711e-12	PCDHA6, PCDHA7, PCDHA8, PCDHA2, PCDHA3, PCDHA4, PCDHA5, PCDHA1, PCDHAC2, PCDHAC1, PCDHA10, PCDHA11, PCDHA12, PCDHA13	428	10	19113	40.1909	3.61455e-09	3.61455e-09	4.16019e-09
UP_SEQ_FEATURE	repeat:PXXP 3	9	2.0979	2.51711e-12	PCDHA6, PCDHA7, PCDHA8, PCDHA2, PCDHA3, PCDHA4, PCDHA5, PCDHA1, PCDHAC2, PCDHAC1, PCDHA10, PCDHA11, PCDHA12, PCDHA13	428	10	19113	40.1909	3.61455e-09	3.61455e-09	4.16019e-09
UP_SEQ_FEATURE	repeat:PXXP 2	9	2.0979	2.51711e-12	PCDHA6, PCDHA7, PCDHA8, PCDHA2, PCDHA3, PCDHA4, PCDHA5, PCDHA1, PCDHAC2, PCDHAC1, PCDHA10, PCDHA11, PCDHA12, PCDHA13	428	10	19113	40.1909	3.61455e-09	3.61455e-09	4.16019e-09
UP_SEQ_FEATURE	repeat:PXXP 1	9	2.0979	2.51711e-12	PCDHA6, PCDHA7, PCDHA8, PCDHA2, PCDHA3, PCDHA4, PCDHA5, PCDHA1, PCDHAC2, PCDHAC1, PCDHA10, PCDHA11, PCDHA12, PCDHA13	428	10	19113	40.1909	3.61455e-09	3.61455e-09	4.16019e-09
INTERPRO	IPR013164:Cadherin, N-terminal	12	2.7972	9.22043e-08	PCDHA6, PCDHA7, PCDHA8, PCDHA2, PCDHA3, PCDHA4, PCDHB3, PCDHA5, PCDH9, PCDHA1, PCDH17, PCDHAC2, PCDHAC1, PCDHA10, PCDHA11, PCDHA12, PCDHA13	394	58	16659	8.74794	6.64771e-05	6.64771e-05	0.0001396
UP_SEQ_FEATURE	region of interest:5 X 4 AA repeats of P-X-X-P	6	1.3986	1.10054e-07	PCDHA6, PCDHA7, PCDHA8, PCDHA2, PCDHA4, PCDHA5, PCDHA1, PCDHA12	428	7	19113	38.277	0.000158025	7.90154e-05	0.000181893
UP_SEQ_FEATURE	domain:Cadherin 1	14	3.2634	6.23646e-07	PCDHA6, PCDHA7, PCDHA8, PCDHA2, CLSTN2, PCDHA3, PCDHB3, PCDHA4, PCDHA5, PCDH9, CDH2, PCDHA1, PCDH17, PCDHAC2, PCDHAC1, PCDHA10, PCDHA11, PCDHA12, PCDHA13	428	105	19113	5.95421	0.000895154	0.000298474	0.00103074
UP_SEQ_FEATURE	domain:Cadherin 2	14	3.2634	6.23646e-07	PCDHA6, PCDHA7, PCDHA8, PCDHA2, CLSTN2, PCDHA3, PCDHB3, PCDHA4, PCDHA5, PCDH9, CDH2, PCDHA1, PCDH17, PCDHAC2, PCDHAC1, PCDHA10, PCDHA11, PCDHA12, PCDHA13	428	105	19113	5.95421	0.000895154	0.000298474	0.00103074
UP_SEQ_FEATURE	domain:Cadherin 6	12	2.7972	6.23671e-07	PCDHA6, PCDHA7, PCDHA8, PCDHA2, PCDHA3, PCDHA4, PCDHB3, PCDHA5, PCDH9, PCDHA1, PCDH17, PCDHAC2, PCDHAC1, PCDHA10, PCDHA11, PCDHA12, PCDHA13	428	73	19113	7.3408	0.000895191	0.000223873	0.00103078
UP_SEQ_FEATURE	domain:Cadherin 5	13	3.0303	1.35783e-06	PCDHA6, PCDHA7, PCDHA8, PCDHA2, PCDHA3, PCDHB3, PCDHA4, PCDHA5, PCDH9, CDH2, PCDHA1, PCDH17, PCDHAC2, PCDHAC1, PCDHA10, PCDHA11, PCDHA12, PCDHA13	428	95	19113	6.1109	0.00194794	0.000389892	0.00224415
INTERPRO	IPR002126:Cadherin	14	3.2634	1.55978e-06	PCDHA6, PCDHA7, PCDHA8, PCDHA2, CLSTN2, PCDHA3, PCDHB3, PCDHA4, PCDHA5, PCDH9, CDH2, PCDHA1, PCDH17, PCDHAC2, PCDHAC1, PCDHA10, PCDHA11, PCDHA12, PCDHA13	394	108	16659	5.48096	0.00112397	0.000562143	0.00236152
GOTERM_BP_FAT	GO:0007156~homophilic cell adhesion	15	3.4965	2.17916e-06	PCDHA6, PCDHA7, PCDHA8, CADM1, PCDHA2, CLSTN2, PCDHA3, PCDHB3, PCDHA4, PCDHA5, PCDH9, CDH2, PCDHA1, PCDH17, PCDHAC2, PCDHAC1, PCDHA10, PCDHA11, PCDHA12, PCDHA13	316	131	13528	4.90192	0.00391481	0.00391481	0.00370051
UP_SEQ_FEATURE	domain:Cadherin 4	13	3.0303	2.91558e-06	PCDHA6, PCDHA7, PCDHA8, PCDHA2, PCDHA3, PCDHB3, PCDHA4, PCDHA5, PCDH9, CDH2, PCDHA1, PCDH17, PCDHAC2, PCDHAC1, PCDHA10, PCDHA11, PCDHA12, PCDHA13	428	102	19113	5.69152	0.00417803	0.000697554	0.00481869
UP_SEQ_FEATURE	domain:Cadherin 3	13	3.0303	2.91558e-06	PCDHA6, PCDHA7, PCDHA8, PCDHA2, PCDHA3, PCDHB3, PCDHA4, PCDHA5, PCDH9, CDH2, PCDHA1, PCDH17, PCDHAC2, PCDHAC1, PCDHA10, PCDHA11, PCDHA12, PCDHA13	428	102	19113	5.69152	0.00417803	0.000697554	0.00481869
SMART	SM00112:CA	14	3.2634	1.44186e-05	PCDHA6, PCDHA7, PCDHA8, PCDHA2, CLSTN2, PCDHA3, PCDHB3, PCDHA4, PCDHA5, PCDH9, CDH2, PCDHA1, PCDH17, PCDHAC2, PCDHAC1, PCDHA10, PCDHA11, PCDHA12, PCDHA13	266	108	9079	4.42446	0.00263514	0.00263514	0.0178076
UP_SEQ_FEATURE	repeat:PXXP 6	4	0.932401	4.35592e-05	PCDHA3, PCDHA4, PCDHA10, PCDHA11, PCDHA1, PCDHA13, PCDHAC2, PCDHAC1	428	4	19113	44.6565	0.0606362	0.00778856	0.0719692
UP_SEQ_FEATURE	region of interest:6 X 4 AA repeats of P-X-X-P	4	0.932401	4.35592e-05	PCDHA3, PCDHA4, PCDHA10, PCDHA11, PCDHA1, PCDHA13, PCDHAC2, PCDHAC1	428	4	19113	44.6565	0.0606362	0.00778856	0.0719692
SP_PIR_KEYWORDS	cell adhesion	24	5.59441	7.94038e-05	PCDHA6, PCDHA7, PCDHA8, CADM1, PCDHA2, CLSTN2, PCDHA3, PCDHA4, PCDHA5, PCDHA1, CDH2, MEGF10, PCDHAC2, PCDHAC1, NRCAM, CD47, PCDHA10, PCDHA11, PCDHA12, PCDHA13, FLRT3, FLRT2, PCDHB3, PCDH9, NLGN3, PCDH17, PRPH2, NCAM1, NLGN4Y	429	422	19235	2.54996	0.0278731	0.00704231	0.108818
GOTERM_BP_FAT	GO:0016337~cell-cell adhesion	18	4.1958	0.000261043	PCDHA6, PCDHA7, PCDHA8, CADM1, CLSTN2, PCDHA2, PCDHA3, PCDHB3, PCDHA4, PCDHA5, PCDH9, CDH2, PCDHA1, PCDH17, PCDHAC2, PCDHAC1, NCAM1, NRCAM, PCDHA10, PCDHA11, PCDHA12, PCDHA13, COL11A1	316	276	13528	2.79196	0.374959	0.209405	0.44237
UP_SEQ_FEATURE	compositionally biased region:Poly-Lys	14	3.2634	0.000738385	PCDHA6, PCDHA7, PCDHA8, PCDHA2, PCDHA3, PCDHA4, PCDHA5, LEF1, THUMPD3, PCDHA1, PCDHAC2, PCDHAC1, RASAL2, ATP2B4, PCDHA10, ZNF609, PCDHA11, PCDHA12, PCDHA13	428	205	19113	3.04972	0.653791	0.100639	1.21341
GOTERM_BP_FAT	GO:0007155~cell adhesion	30	6.99301	0.00193826	PCDHA6, PCDHA7, PCDHA8, CADM1, CLSTN2, PCDHA2, PCDHA3, PCDHA4, PCDHA5, CDH2, PCDHA1, MEGF10, PCDHAC2, PCDHAC1, NRCAM, CD47, SORBS1, PCDHA10, PCDHA11, PCDHA12, PCDHA13, COL11A1, FLRT3, FLRT2, PCDHB3, LEF1, PCDH9, NLGN3, ACTN2, PCDH17, PRPH2, SIRPA, NCAM1, RND3, NLGN4Y	316	700	13528	1.83472	0.969568	0.502644	3.24099
GOTERM_BP_FAT	GO:0022610~biological adhesion	30	6.99301	0.0019699	PCDHA6, PCDHA7, PCDHA8, CADM1, CLSTN2, PCDHA2, PCDHA3, PCDHA4, PCDHA5, CDH2, PCDHA1, MEGF10, PCDHAC2, PCDHAC1, NRCAM, CD47, SORBS1, PCDHA10, PCDHA11, PCDHA12, PCDHA13, COL11A1, FLRT3, FLRT2, PCDHB3, LEF1, PCDH9, NLGN3, ACTN2, PCDH17, PRPH2, SIRPA, NCAM1, RND3, NLGN4Y	316	701	13528	1.8321	0.971256	0.446533	3.29307
SP_PIR_KEYWORDS	calcium	32	7.45921	0.00214862	PCDHA6, PCDHA7, PCDHA8, REPS2, CLSTN2, PCDHA2, PCDHA3, PCDHA4, PCDHA5, PCDHA1, CDH2, PCDHAC2, KCNIP4, EFCAB4B, PCDHAC1, SSR1, NPTX1, ATP2B4, PLA2G1B, PCDHA10, PCDHA11, PCDHA12, PCDHA13, PLCB2, PLS3, TCHH, TRPC3, PCDHB3, LRP1B, PCDH9, ACTN2, PCDH17, ITPR2, SLC25A12, CACNA1C, PROS1, CALM2	429	803	19235	1.78677	0.535007	0.0815625	2.90616
GOTERM_MF_FAT	GO:0005509~calcium ion binding	35	8.15851	0.0111083	PCDHA6, PCDHA7, PCDHA8, REPS2, CLSTN2, PCDHA2, PCDHA3, PCDHA4, PCDHA5, PCDHA1, CDH2, PCDHAC2, KCNIP4, EFCAB4B, PCDHAC1, SSR1, PLCL1, NPTX1, ATP2B4, PRRG4, PLA2G1B, PCDHA10, PCDHA11, PCDHA12, PCDHA13, RAPGEF2, PLCB2, PLS3, TCHH, TRPC3, PCDHB3, LRP1B, PCDH9, ACTN2, PCDH17, ITPR2, SLC25A12, CACNA1C, PROS1, CALM2	321	919	12983	1.54036	0.99749	0.864094	14.9926
Annotation Cluster 2	Enrichment Score: 2.8963805420629547
Category	Term	Count	%	PValue	Genes	List Total	Pop Hits	Pop Total	Fold Enrichment	Bonferroni	Benjamini	FDR
SP_PIR_KEYWORDS	sh3-binding	8	1.8648	0.000398167	SH2D2A, KHDRBS3, ENAH, SH3BGRL2, DNAJC6, QKI, CIT, SIRPA	429	61	19235	5.88024	0.132184	0.0233523	0.54456
GOTERM_MF_FAT	GO:0017124~SH3 domain binding	10	2.331	0.000592885	SH2D2A, KHDRBS3, ENAH, SOS1, SYNJ1, SH3BGRL2, DNAJC6, QKI, CIT, SIRPA	321	96	12983	4.21307	0.27231	0.27231	0.85867
GOTERM_MF_FAT	GO:0019904~protein domain specific binding	19	4.4289	0.00145418	ENAH, KHDRBS3, CADM1, SYNJ1, NDFIP1, ACTN2, SIRPA, PTPN11, HNRNPM, SH2D2A, SFRS5, KRAS, SOS1, SH3BGRL2, QKI, DNAJC6, CIT, CALM2, PMEPA1	321	331	12983	2.32164	0.541598	0.322946	2.09385
UP_SEQ_FEATURE	short sequence motif:SH3-binding	6	1.3986	0.00756526	SH2D2A, SH3BGRL2, DNAJC6, QKI, CIT, SIRPA	428	55	19113	4.87162	0.999982	0.541103	11.7955
Annotation Cluster 3	Enrichment Score: 2.3343926402257584
Category	Term	Count	%	PValue	Genes	List Total	Pop Hits	Pop Total	Fold Enrichment	Bonferroni	Benjamini	FDR
GOTERM_CC_FAT	GO:0031981~nuclear lumen	53	12.3543	0.00056697	MORF4L1, ZBTB33, MORF4L2, FOS, PCGF2, MDFIC, QKI, ANKS1B, KHDRBS3, HMG20A, LEF1, TLE1, ACTN2, SFRS1, CCNL2, KRT17, LARP7, IPO5, CPSF6, MRO, CHFR, ARL4A, SMARCAD1, HMGB1, ZBTB10, C14ORF169, NFYB, MYBL1, HNRNPM, DDX3X, PRKAA2, POLQ, RBM27, SETDB1, ZBTB7B, PTGR2, MAFB, MAML1, ZMYM6, SMAD4, SMAD2, SC65, FOXP1, ATXN1, PHF17, DUSP3, DNAJB9, NOLC1, ILF2, DYRK1A, SUPT16H, WRB, CALM2	292	1450	12782	1.60001	0.160747	0.160747	0.758383
GOTERM_CC_FAT	GO:0005730~nucleolus	30	6.99301	0.00125833	SMARCAD1, HMGB1, ZBTB33, ZBTB10, MORF4L2, C14ORF169, MYBL1, HNRNPM, FOS, MDFIC, QKI, ZBTB7B, SETDB1, KHDRBS3, PTGR2, ZMYM6, LEF1, HMG20A, ACTN2, SC65, FOXP1, ATXN1, DNAJB9, NOLC1, ILF2, KRT17, IPO5, MRO, WRB, ARL4A	292	698	12782	1.8814	0.322312	0.176782	1.67594
GOTERM_CC_FAT	GO:0043233~organelle lumen	59	13.7529	0.00438188	MORF4L1, ZBTB33, MORF4L2, FAR1, FOS, PCGF2, MDFIC, TFB2M, ERAP1, QKI, ANKS1B, KHDRBS3, LEF1, HMG20A, TLE1, ACTN2, SFRS1, CCNL2, KRT17, LARP7, IPO5, CPSF6, MRO, CHFR, PROS1, ARL4A, SMARCAD1, HMGB1, ZBTB10, C14ORF169, NFYB, MYBL1, HNRNPM, DDX3X, PRKAA2, POLQ, RBM27, SETDB1, ZBTB7B, PTGR2, MAFB, MAML1, ZMYM6, PDK4, SMAD4, IGF1, SMAD2, SC65, FOXP1, ATXN1, PHF17, DUSP3, DNAJB9, NOLC1, ILF2, DYRK1A, SU…	292	1820	12782	1.41905	0.742562	0.363853	5.72445
GOTERM_CC_FAT	GO:0070013~intracellular organelle lumen	57	13.2867	0.00664633	MORF4L1, ZBTB33, MORF4L2, FAR1, FOS, PCGF2, MDFIC, TFB2M, ERAP1, QKI, ANKS1B, KHDRBS3, LEF1, HMG20A, TLE1, ACTN2, SFRS1, CCNL2, KRT17, LARP7, IPO5, CPSF6, MRO, CHFR, ARL4A, SMARCAD1, HMGB1, ZBTB10, C14ORF169, NFYB, MYBL1, HNRNPM, DDX3X, PRKAA2, POLQ, RBM27, SETDB1, ZBTB7B, PTGR2, MAFB, MAML1, ZMYM6, PDK4, SMAD4, SMAD2, SC65, FOXP1, ATXN1, PHF17, DUSP3, DNAJB9, NOLC1, ILF2, DYRK1A, SUPT16H, WRB, C…	292	1779	12782	1.40254	0.872619	0.402585	8.56238
GOTERM_CC_FAT	GO:0031974~membrane-enclosed lumen	59	13.7529	0.00665095	MORF4L1, ZBTB33, MORF4L2, FAR1, FOS, PCGF2, MDFIC, TFB2M, ERAP1, QKI, ANKS1B, KHDRBS3, LEF1, HMG20A, TLE1, ACTN2, SFRS1, CCNL2, KRT17, LARP7, IPO5, CPSF6, MRO, CHFR, PROS1, ARL4A, SMARCAD1, HMGB1, ZBTB10, C14ORF169, NFYB, MYBL1, HNRNPM, DDX3X, PRKAA2, POLQ, RBM27, SETDB1, ZBTB7B, PTGR2, MAFB, MAML1, ZMYM6, PDK4, SMAD4, IGF1, SMAD2, SC65, FOXP1, ATXN1, PHF17, DUSP3, DNAJB9, NOLC1, ILF2, DYRK1A, SU…	292	1856	12782	1.39152	0.872802	0.337942	8.56808
GOTERM_CC_FAT	GO:0005654~nucleoplasm	28	6.52681	0.0713122	MORF4L1, HMGB1, ANKS1B, MAFB, MAML1, SMAD4, LEF1, C14ORF169, NFYB, TLE1, SMAD2, SFRS1, CCNL2, ATXN1, FOS, PHF17, PCGF2, DUSP3, DDX3X, LARP7, DYRK1A, SUPT16H, CPSF6, PRKAA2, POLQ, CHFR, RBM27, CALM2	292	882	12782	1.38965	1	0.646234	62.9569
Annotation Cluster 4	Enrichment Score: 2.321289473026531
Category	Term	Count	%	PValue	Genes	List Total	Pop Hits	Pop Total	Fold Enrichment	Bonferroni	Benjamini	FDR
SP_PIR_KEYWORDS	nucleus	133	31.0023	2.02513e-05	MORF4L1, SLC2A4RG, XRCC2, THRB, MORF4L2, CBX4, C16ORF75, PGR, SFRS7, SFRS5, GCOM1, MDFIC, CGGBP1, PHOX2B, C11ORF30, HMG20A, SFRS1, CAV2, TSHZ3, HMGB1, ZNF516, GPBP1L1, ONECUT2, C14ORF169, SOX4, SOX7, MYBL1, MEIS1, PSMA8, HNRNPM, DDX3X, ZNF329, NOVA2, ZNF398, SETDB1, KLF12, CREBZF, MAFB, CLCC1, ZMYM6, MAML1, WAPAL, SMAD4, ARID3B, SMG1, SMAD2, SMEK1, FOXP1, DLX3, FBXO38, ZNF217, DNAJB9, NOLC1, DLX6…	429	4283	19235	1.39232	0.00718359	0.00359827	0.0277636
SP_PIR_KEYWORDS	transcription regulation	69	16.0839	0.000369329	MORF4L1, ZNF536, ZBTB33, ZNF292, SLC2A4RG, ZFP14, THRB, MORF4L2, ARID4B, PAX6, CBX4, ZNF10, PGR, FOS, PCGF2, CGGBP1, MDFIC, TFB2M, NR2F2, ZNF546, PHOX2B, KHDRBS3, C11ORF30, LEF1, HMG20A, TLE1, HMGA2, CCNL2, MYT1L, ASH1L, FOXC1, JMJD1C, TSHZ3, BCLAF1, ZNF516, GPBP1L1, ZBTB10, ONECUT2, SOX4, C14ORF169, SOX7, NFYB, MYBL1, ZNF654, CHD7, BCL11B, ZNF329, ZNF470, SETDB1, ZBTB7B, ZNF398, CREBZF, KLF12, M…	429	2026	19235	1.52702	0.123225	0.0259582	0.505212
SP_PIR_KEYWORDS	Transcription	70	16.317	0.000405034	MORF4L1, ZNF536, ZBTB33, ZNF292, SLC2A4RG, ZFP14, THRB, MORF4L2, ARID4B, PAX6, CBX4, ZNF10, PGR, PCGF2, GCOM1, CGGBP1, MDFIC, TFB2M, NR2F2, ZNF546, PHOX2B, KHDRBS3, C11ORF30, LEF1, HMG20A, TLE1, HMGA2, CCNL2, MYT1L, ASH1L, FOXC1, JMJD1C, TSHZ3, BCLAF1, ZNF516, GPBP1L1, ZBTB10, ONECUT2, C14ORF169, SOX4, SOX7, NFYB, MYBL1, ZNF654, MEIS1, CHD7, BCL11B, ZNF329, ZNF470, SETDB1, ZBTB7B, ZNF398, CREBZF,…	429	2071	19235	1.51549	0.134304	0.0203923	0.553929
GOTERM_BP_FAT	GO:0006350~transcription	70	16.317	0.00154713	MORF4L1, ZNF536, ZBTB33, ZNF292, SLC2A4RG, ZFP14, THRB, MORF4L2, ARID4B, PAX6, CBX4, ZNF10, PGR, PCGF2, GCOM1, CGGBP1, MDFIC, TFB2M, NR2F2, ZNF546, PHOX2B, KHDRBS3, C11ORF30, LEF1, HMG20A, TLE1, HMGA2, CCNL2, MYT1L, ASH1L, FOXC1, JMJD1C, TSHZ3, BCLAF1, ZNF516, GPBP1L1, ZBTB10, ONECUT2, C14ORF169, SOX4, SOX7, NFYB, MYBL1, ZNF654, MEIS1, CHD7, BCL11B, ZNF329, ZNF470, SETDB1, ZBTB7B, ZNF398, CREBZF,…	316	2101	13528	1.42633	0.938394	0.605051	2.59505
SP_PIR_KEYWORDS	dna-binding	61	14.2191	0.00236963	ZNF536, SLC2A4RG, ZNF292, ZBTB33, XRCC2, ZFP14, THRB, ARID4B, PAX6, C16ORF75, ZNF10, PGR, PHC3, FOS, PCGF2, CGGBP1, NR2F2, ZNF546, PHOX2B, LEF1, HMG20A, PAPD5, HMGA2, MYT1L, FOXC1, XRN1, HMGB1, TSHZ3, ZNF516, BCLAF1, GPBP1L1, ZBTB10, ONECUT2, SOX4, SOX7, NFYB, MYBL1, ZNF654, MEIS1, CHD7, DDX3X, ZNF329, ZNF470, ZBTB7B, ZNF398, KLF12, MAFB, ZNF770, ARID3B, AFF3, FOXP1, DLX3, ADNP2, ZNF217, ILF2, DL…	429	1868	19235	1.46416	0.570266	0.0809906	3.2006
GOTERM_BP_FAT	GO:0045449~regulation of transcription	82	19.1142	0.00259476	MORF4L1, ZNF536, ZBTB33, ZNF292, SLC2A4RG, ZFP14, THRB, MORF4L2, ARID4B, PAX6, CBX4, ZNF10, PGR, FOS, PCGF2, MDFIC, CGGBP1, PLA2G1B, TFB2M, NR2F2, NRG1, RHOH, ZNF546, PHOX2B, KHDRBS3, C11ORF30, LEF1, HMG20A, TLE1, HMGA2, CCNL2, MYT1L, ASH1L, FOXC1, JMJD1C, SMARCAD1, TSHZ3, HMGB1, BCLAF1, ZNF516, ZBTB10, GPBP1L1, ONECUT2, C14ORF169, SOX4, SOX7, NFYB, MYBL1, ZNF654, MEIS1, C5ORF41, KRAS, CHD7, BCL1…	316	2601	13528	1.34965	0.99069	0.405257	4.31614
GOTERM_MF_FAT	GO:0003677~DNA binding	72	16.7832	0.0295117	ZNF536, ZBTB33, ZNF292, SLC2A4RG, XRCC2, ZFP14, THRB, ARID4B, PAX6, C16ORF75, ZNF10, PGR, PHC3, FOS, PCGF2, CGGBP1, NR2F2, ZNF546, PHOX2B, LEF1, HMG20A, PAPD5, HMGA2, MYT1L, ASH1L, FOXC1, XRN1, SMARCAD1, TSHZ3, HMGB1, BCLAF1, ZNF516, GPBP1L1, ZBTB10, ONECUT2, SOX4, SOX7, NFYB, MYBL1, ZNF654, MEIS1, C5ORF41, CHD7, DDX3X, SOS1, ZNF329, POLQ, ZNF470, ZBTB7B, SETDB1, ZNF398, CREBZF, KLF12, MAFB, ZMYM…	321	2331	12983	1.24928	1	0.865615	35.312
GOTERM_BP_FAT	GO:0051252~regulation of RNA metabolic process	54	12.5874	0.0457625	SLC2A4RG, ZFP14, THRB, MORF4L2, PAX6, CBX4, ZNF10, PGR, FOS, PCGF2, MDFIC, PLA2G1B, TFB2M, NR2F2, ZNF546, PHOX2B, LEF1, HMG20A, TLE1, MBNL1, HMGA2, MYT1L, FOXC1, JMJD1C, HMGB1, TSHZ3, ONECUT2, SOX4, NFYB, SOX7, MYBL1, MEIS1, C5ORF41, TNFRSF1B, BCL11B, ZNF470, RASA1, ZBTB7B, ZNF398, CREBZF, KLF12, MAFB, MAML1, SMAD4, IGF1, SMAD2, FOXP1, ATXN1, DLX3, ADNP2, ILF2, DLX6, TRPS1, NFIA	316	1813	13528	1.27509	1	0.743326	54.8629
GOTERM_BP_FAT	GO:0006355~regulation of transcription, DNA-dependent	51	11.8881	0.0850605	SLC2A4RG, ZFP14, THRB, MORF4L2, PAX6, CBX4, ZNF10, PGR, FOS, PCGF2, MDFIC, PLA2G1B, TFB2M, NR2F2, ZNF546, PHOX2B, LEF1, HMG20A, TLE1, HMGA2, MYT1L, FOXC1, JMJD1C, HMGB1, TSHZ3, ONECUT2, SOX4, NFYB, SOX7, MYBL1, MEIS1, C5ORF41, BCL11B, ZNF470, ZBTB7B, ZNF398, CREBZF, KLF12, MAFB, MAML1, SMAD4, IGF1, SMAD2, FOXP1, ATXN1, DLX3, ADNP2, ILF2, DLX6, TRPS1, NFIA	316	1773	13528	1.23142	1	0.831015	77.9007
GOTERM_MF_FAT	GO:0003700~transcription factor activity	32	7.45921	0.0857258	TSHZ3, SLC2A4RG, THRB, ONECUT2, PAX6, SOX4, NFYB, SOX7, MEIS1, C5ORF41, PGR, FOS, PCGF2, NR2F2, ZBTB7B, PHOX2B, KLF12, CREBZF, MAFB, SMAD4, LEF1, HMG20A, SMAD2, FOXP1, DLX3, MYT1L, ADNP2, ZNF217, DLX6, TRPS1, FOXC1, NFIA	321	975	12983	1.32744	1	0.930666	72.8351
GOTERM_MF_FAT	GO:0030528~transcription regulator activity	46	10.7226	0.102994	TSHZ3, BCLAF1, SLC2A4RG, THRB, ONECUT2, CBX4, PAX6, SOX4, SOX7, NFYB, MYBL1, MEIS1, C5ORF41, PGR, FOS, PCGF2, TFB2M, NR2F2, NRG1, ZNF398, ZBTB7B, PHOX2B, KLF12, CREBZF, MAFB, MAML1, SMAD4, LEF1, HMG20A, ACTN2, SMAD2, TLE1, FOXP1, DLX3, ATXN1, MYT1L, ADNP2, ZNF217, ILF2, DLX6, TRPS1, ASH1L, GRLF1, SUPT16H, FOXC1, NFIA	321	1512	12983	1.23048	1	0.953405	79.413
Annotation Cluster 5	Enrichment Score: 2.281407303631742
Category	Term	Count	%	PValue	Genes	List Total	Pop Hits	Pop Total	Fold Enrichment	Bonferroni	Benjamini	FDR
SP_PIR_KEYWORDS	ubl conjugation	27	6.29371	0.000743339	USP7, HMGB1, CBX4, PIP5K1A, MEGF10, PGR, HNRNPM, FOS, PAK2, ANK3, SCN9A, RBM27, PLS3, SETDB1, MAFB, NDFIP1, SMAD4, LEF1, SMAD2, GAN, RGS20, TRPS1, ASH1L, RNF138, CUL4B, CHFR, CALM2	429	588	19235	2.05883	0.232585	0.0325494	1.01442
SP_PIR_KEYWORDS	isopeptide bond	16	3.7296	0.00546318	SETDB1, HMGB1, MAFB, SMAD4, CBX4, LEF1, PIP5K1A, PGR, FOS, ANK3, TRPS1, ASH1L, CUL4B, RBM27, CALM2, PLS3	429	319	19235	2.24887	0.857758	0.139307	7.23613
UP_SEQ_FEATURE	cross-link:Glycyl lysine isopeptide (Lys-Gly) (interchain with G-Cter in ubiquitin)	10	2.331	0.0352489	SETDB1, HMGB1, FOS, ANK3, ASH1L, SMAD4, PIP5K1A, RBM27, CALM2, PLS3	428	199	19113	2.24405	1	0.942893	44.7388
Annotation Cluster 6	Enrichment Score: 1.808899350562817
Category	Term	Count	%	PValue	Genes	List Total	Pop Hits	Pop Total	Fold Enrichment	Bonferroni	Benjamini	FDR
KEGG_PATHWAY	hsa04912:GnRH signaling pathway	12	2.7972	9.63253e-06	CDC42, NRAS, KRAS, SOS1, MAP2K4, CAMK2D, PLA2G1B, CACNA1C, PLCB2, CAMK2A, CALM2, ITPR2	115	98	5085	5.41437	0.001136	0.000568161	0.0110233
KEGG_PATHWAY	hsa04720:Long-term potentiation	8	1.8648	0.000741753	NRAS, KRAS, CAMK2D, CACNA1C, PLCB2, CAMK2A, CALM2, ITPR2	115	68	5085	5.20205	0.0838355	0.0173594	0.845611
KEGG_PATHWAY	hsa04020:Calcium signaling pathway	8	1.8648	0.0990303	ATP2B4, CAMK2D, PDGFRA, CACNA1C, PLCB2, CAMK2A, CALM2, ITPR2	115	176	5085	2.00988	0.999995	0.327633	69.683
GOTERM_BP_FAT	GO:0006816~calcium ion transport	7	1.6317	0.114393	ATP2B4, TRPC3, CAMK2D, CACNA1C, JPH1, CAMK2A, ITPR2	316	142	13528	2.11036	1	0.850649	87.2923
KEGG_PATHWAY	hsa04270:Vascular smooth muscle contraction	5	1.1655	0.242307	PLA2G1B, CACNA1C, PLCB2, CALM2, ITPR2	115	112	5085	1.97399	1	0.524859	95.8229
KEGG_PATHWAY	hsa05010:Alzheimer's disease	4	0.932401	0.714612	CACNA1C, PLCB2, CALM2, ITPR2	115	163	5085	1.08509	1	0.932132	99.9999
Annotation Cluster 7	Enrichment Score: 1.7812371711643067
Category	Term	Count	%	PValue	Genes	List Total	Pop Hits	Pop Total	Fold Enrichment	Bonferroni	Benjamini	FDR
GOTERM_CC_FAT	GO:0005730~nucleolus	30	6.99301	0.00125833	SMARCAD1, HMGB1, ZBTB33, ZBTB10, MORF4L2, C14ORF169, MYBL1, HNRNPM, FOS, MDFIC, QKI, ZBTB7B, SETDB1, KHDRBS3, PTGR2, ZMYM6, LEF1, HMG20A, ACTN2, SC65, FOXP1, ATXN1, DNAJB9, NOLC1, ILF2, KRT17, IPO5, MRO, WRB, ARL4A	292	698	12782	1.8814	0.322312	0.176782	1.67594
GOTERM_CC_FAT	GO:0043228~non-membrane-bounded organelle	76	17.7156	0.0132469	MORF4L1, ZBTB33, ENAH, VAPA, KRTAP24-1, MORF4L2, ARID4B, CBX4, FOS, PCGF2, PAK2, ANK3, MDFIC, TFB2M, QKI, TCHH, ANKS1B, KHDRBS3, LEF1, HMG20A, ACTN2, VPS41, PDE4D, GAN, HMGA2, ARHGAP26, FMN2, TNS1, KRT17, IPO5, FOXC1, CLIP2, MRO, WDR44, ARL4A, SMARCAD1, HMGB1, ZBTB10, C14ORF169, ARPC5, MYBL1, NUFIP2, HNRNPM, CHD7, SORBS1, SOS1, APPBP2, BMF, ELMOD1, SETDB1, ZBTB7B, KIF3B, PTGR2, IL1RL1, ZMYM6, WAP…	292	2596	12782	1.28152	0.983766	0.496803	16.3898
GOTERM_CC_FAT	GO:0043232~intracellular non-membrane-bounded organelle	76	17.7156	0.0132469	MORF4L1, ZBTB33, ENAH, VAPA, KRTAP24-1, MORF4L2, ARID4B, CBX4, FOS, PCGF2, PAK2, ANK3, MDFIC, TFB2M, QKI, TCHH, ANKS1B, KHDRBS3, LEF1, HMG20A, ACTN2, VPS41, PDE4D, GAN, HMGA2, ARHGAP26, FMN2, TNS1, KRT17, IPO5, FOXC1, CLIP2, MRO, WDR44, ARL4A, SMARCAD1, HMGB1, ZBTB10, C14ORF169, ARPC5, MYBL1, NUFIP2, HNRNPM, CHD7, SORBS1, SOS1, APPBP2, BMF, ELMOD1, SETDB1, ZBTB7B, KIF3B, PTGR2, IL1RL1, ZMYM6, WAP…	292	2596	12782	1.28152	0.983766	0.496803	16.3898
GOTERM_CC_FAT	GO:0005856~cytoskeleton	35	8.15851	0.339649	ENAH, VAPA, KRTAP24-1, ARPC5, PAK2, SORBS1, ANK3, SOS1, APPBP2, BMF, ELMOD1, TCHH, ANKS1B, KIF3B, IL1RL1, RPGRIP1L, ACTN2, GAN, PDE4D, VPS41, SMEK1, GRIA4, KIF3C, ARHGAP26, MPRIP, CORO1C, FMN2, TNS1, KRT17, GRLF1, AMOT, CLIP2, WDR44, CACNA1C, CALM2	292	1381	12782	1.10941	1	0.890393	99.6191
Annotation Cluster 8	Enrichment Score: 1.7303159037864657
Category	Term	Count	%	PValue	Genes	List Total	Pop Hits	Pop Total	Fold Enrichment	Bonferroni	Benjamini	FDR
GOTERM_BP_FAT	GO:0034330~cell junction organization	7	1.6317	0.00203223	CDC42, PARD6B, TNS1, SORBS1, AMOT, ACTN2, GJC1	316	57	13528	5.25738	0.974312	0.407323	3.39558
GOTERM_BP_FAT	GO:0034329~cell junction assembly	6	1.3986	0.00249906	PARD6B, TNS1, SORBS1, AMOT, ACTN2, GJC1	316	41	13528	6.2649	0.988935	0.430498	4.16012
GOTERM_BP_FAT	GO:0045216~cell-cell junction organization	4	0.932401	0.0473102	CDC42, PARD6B, AMOT, GJC1	316	35	13528	4.89259	1	0.749612	56.0902
GOTERM_BP_FAT	GO:0007043~cell-cell junction assembly	3	0.699301	0.0647204	PARD6B, AMOT, GJC1	316	18	13528	7.13502	1	0.794992	67.8976
GOTERM_CC_FAT	GO:0005911~cell-cell junction	8	1.8648	0.143441	PARD6B, CADM1, SORBS1, VAPA, ASH1L, AMOT, CDH2, GJC1	292	190	12782	1.84311	1	0.745116	87.4864
Annotation Cluster 9	Enrichment Score: 1.6950852427715937
Category	Term	Count	%	PValue	Genes	List Total	Pop Hits	Pop Total	Fold Enrichment	Bonferroni	Benjamini	FDR
GOTERM_BP_FAT	GO:0045893~positive regulation of transcription, DNA-dependent	22	5.12821	0.00397217	ZBTB7B, KLF12, THRB, MAFB, MAML1, MORF4L2, ONECUT2, SMAD4, PAX6, LEF1, IGF1, SOX4, SMAD2, NFYB, ATXN1, FOS, ILF2, MDFIC, BCL11B, PLA2G1B, FOXC1, NR2F2	316	477	13528	1.97447	0.999226	0.449546	6.53548
GOTERM_BP_FAT	GO:0051254~positive regulation of RNA metabolic process	22	5.12821	0.00442654	ZBTB7B, KLF12, THRB, MAFB, MAML1, MORF4L2, ONECUT2, SMAD4, PAX6, LEF1, IGF1, SOX4, SMAD2, NFYB, ATXN1, FOS, ILF2, MDFIC, BCL11B, PLA2G1B, FOXC1, NR2F2	316	481	13528	1.95805	0.99966	0.458962	7.25689
GOTERM_BP_FAT	GO:0010557~positive regulation of macromolecule biosynthetic process	27	6.29371	0.00556947	SMARCAD1, THRB, ONECUT2, MORF4L2, PAX6, SOX4, NFYB, FOS, IGF1R, SORBS1, MDFIC, BCL11B, PLA2G1B, NR2F2, SPN, ZBTB7B, KLF12, MAFB, MAML1, SMAD4, LEF1, IGF1, SMAD2, ATXN1, ILF2, PDGFRA, FOXC1	316	654	13528	1.76739	0.999957	0.488396	9.04843
GOTERM_BP_FAT	GO:0031328~positive regulation of cellular biosynthetic process	27	6.29371	0.00987737	SMARCAD1, THRB, ONECUT2, MORF4L2, PAX6, SOX4, NFYB, FOS, IGF1R, SORBS1, MDFIC, BCL11B, PLA2G1B, NR2F2, SPN, ZBTB7B, KLF12, MAFB, MAML1, SMAD4, LEF1, IGF1, SMAD2, ATXN1, ILF2, PDGFRA, FOXC1	316	685	13528	1.68741	1	0.590731	15.5126
GOTERM_BP_FAT	GO:0045935~positive regulation of nucleobase, nucleoside, nucleotide and nucleic acid metabolic process	25	5.82751	0.0111471	SMARCAD1, THRB, ONECUT2, MORF4L2, PAX6, SOX4, NFYB, FOS, IGF1R, MDFIC, BCL11B, PLA2G1B, NR2F2, ZBTB7B, KLF12, MAFB, MAML1, SMAD4, IGF1, LEF1, SMAD2, ATXN1, ILF2, PDGFRA, FOXC1	316	624	13528	1.71515	1	0.600346	17.3338
GOTERM_BP_FAT	GO:0009891~positive regulation of biosynthetic process	27	6.29371	0.0117897	SMARCAD1, THRB, ONECUT2, MORF4L2, PAX6, SOX4, NFYB, FOS, IGF1R, SORBS1, MDFIC, BCL11B, PLA2G1B, NR2F2, SPN, ZBTB7B, KLF12, MAFB, MAML1, SMAD4, LEF1, IGF1, SMAD2, ATXN1, ILF2, PDGFRA, FOXC1	316	695	13528	1.66313	1	0.604716	18.2412
GOTERM_BP_FAT	GO:0045941~positive regulation of transcription	23	5.36131	0.0127246	ZBTB7B, SMARCAD1, KLF12, THRB, MAFB, MAML1, MORF4L2, ONECUT2, SMAD4, PAX6, LEF1, IGF1, SOX4, SMAD2, NFYB, ATXN1, FOS, ILF2, MDFIC, BCL11B, PLA2G1B, FOXC1, NR2F2	316	564	13528	1.7458	1	0.602298	19.5449
GOTERM_BP_FAT	GO:0045944~positive regulation of transcription from RNA polymerase II promoter	17	3.9627	0.0132878	ZBTB7B, KLF12, THRB, MAFB, MAML1, MORF4L2, ONECUT2, SMAD4, PAX6, LEF1, IGF1, SMAD2, ATXN1, FOS, BCL11B, PLA2G1B, FOXC1	316	371	13528	1.96165	1	0.576814	20.3208
GOTERM_BP_FAT	GO:0051173~positive regulation of nitrogen compound metabolic process	25	5.82751	0.0159139	SMARCAD1, THRB, ONECUT2, MORF4L2, PAX6, SOX4, NFYB, FOS, IGF1R, MDFIC, BCL11B, PLA2G1B, NR2F2, ZBTB7B, KLF12, MAFB, MAML1, SMAD4, IGF1, LEF1, SMAD2, ATXN1, ILF2, PDGFRA, FOXC1	316	644	13528	1.66188	1	0.583144	23.8464
GOTERM_BP_FAT	GO:0010628~positive regulation of gene expression	23	5.36131	0.0173033	ZBTB7B, SMARCAD1, KLF12, THRB, MAFB, MAML1, MORF4L2, ONECUT2, SMAD4, PAX6, LEF1, IGF1, SOX4, SMAD2, NFYB, ATXN1, FOS, ILF2, MDFIC, BCL11B, PLA2G1B, FOXC1, NR2F2	316	581	13528	1.69472	1	0.582193	25.6518
GOTERM_BP_FAT	GO:0010604~positive regulation of macromolecule metabolic process	29	6.75991	0.0445844	SMARCAD1, THRB, BTRC, MORF4L2, ONECUT2, PAX6, SOX4, NFYB, FOS, IGF1R, SORBS1, MDFIC, BCL11B, PLA2G1B, NR2F2, SPN, ZBTB7B, KLF12, MAFB, MAML1, SMAD4, NDFIP1, LEF1, IGF1, SMAD2, ATXN1, ILF2, PDGFRA, FOXC1	316	857	13528	1.44865	1	0.739678	53.9072
GOTERM_BP_FAT	GO:0051252~regulation of RNA metabolic process	54	12.5874	0.0457625	SLC2A4RG, ZFP14, THRB, MORF4L2, PAX6, CBX4, ZNF10, PGR, FOS, PCGF2, MDFIC, PLA2G1B, TFB2M, NR2F2, ZNF546, PHOX2B, LEF1, HMG20A, TLE1, MBNL1, HMGA2, MYT1L, FOXC1, JMJD1C, HMGB1, TSHZ3, ONECUT2, SOX4, NFYB, SOX7, MYBL1, MEIS1, C5ORF41, TNFRSF1B, BCL11B, ZNF470, RASA1, ZBTB7B, ZNF398, CREBZF, KLF12, MAFB, MAML1, SMAD4, IGF1, SMAD2, FOXP1, ATXN1, DLX3, ADNP2, ILF2, DLX6, TRPS1, NFIA	316	1813	13528	1.27509	1	0.743326	54.8629
GOTERM_BP_FAT	GO:0006357~regulation of transcription from RNA polymerase II promoter	24	5.59441	0.0833834	ZBTB7B, HMGB1, KLF12, THRB, MAFB, MAML1, MORF4L2, ONECUT2, CBX4, SMAD4, PAX6, LEF1, IGF1, TLE1, SMAD2, SOX7, FOXP1, ATXN1, FOS, PCGF2, BCL11B, PLA2G1B, FOXC1, NR2F2	316	727	13528	1.41326	1	0.828107	77.2026
GOTERM_BP_FAT	GO:0006355~regulation of transcription, DNA-dependent	51	11.8881	0.0850605	SLC2A4RG, ZFP14, THRB, MORF4L2, PAX6, CBX4, ZNF10, PGR, FOS, PCGF2, MDFIC, PLA2G1B, TFB2M, NR2F2, ZNF546, PHOX2B, LEF1, HMG20A, TLE1, HMGA2, MYT1L, FOXC1, JMJD1C, HMGB1, TSHZ3, ONECUT2, SOX4, NFYB, SOX7, MYBL1, MEIS1, C5ORF41, BCL11B, ZNF470, ZBTB7B, ZNF398, CREBZF, KLF12, MAFB, MAML1, SMAD4, IGF1, SMAD2, FOXP1, ATXN1, DLX3, ADNP2, ILF2, DLX6, TRPS1, NFIA	316	1773	13528	1.23142	1	0.831015	77.9007
GOTERM_MF_FAT	GO:0003700~transcription factor activity	32	7.45921	0.0857258	TSHZ3, SLC2A4RG, THRB, ONECUT2, PAX6, SOX4, NFYB, SOX7, MEIS1, C5ORF41, PGR, FOS, PCGF2, NR2F2, ZBTB7B, PHOX2B, KLF12, CREBZF, MAFB, SMAD4, LEF1, HMG20A, SMAD2, FOXP1, DLX3, MYT1L, ADNP2, ZNF217, DLX6, TRPS1, FOXC1, NFIA	321	975	12983	1.32744	1	0.930666	72.8351
GOTERM_MF_FAT	GO:0030528~transcription regulator activity	46	10.7226	0.102994	TSHZ3, BCLAF1, SLC2A4RG, THRB, ONECUT2, CBX4, PAX6, SOX4, SOX7, NFYB, MYBL1, MEIS1, C5ORF41, PGR, FOS, PCGF2, TFB2M, NR2F2, NRG1, ZNF398, ZBTB7B, PHOX2B, KLF12, CREBZF, MAFB, MAML1, SMAD4, LEF1, HMG20A, ACTN2, SMAD2, TLE1, FOXP1, DLX3, ATXN1, MYT1L, ADNP2, ZNF217, ILF2, DLX6, TRPS1, ASH1L, GRLF1, SUPT16H, FOXC1, NFIA	321	1512	12983	1.23048	1	0.953405	79.413
Annotation Cluster 10	Enrichment Score: 1.6946531693656326
Category	Term	Count	%	PValue	Genes	List Total	Pop Hits	Pop Total	Fold Enrichment	Bonferroni	Benjamini	FDR
BIOCARTA	h_igf1Pathway:IGF-1 Signaling Pathway	6	1.3986	6.6993e-05	IGF1R, FOS, SOS1, IGF1, RASA1, PTPN11	37	19	1437	12.2646	0.00674367	0.00674367	0.0744719
BIOCARTA	h_pdgfPathway:PDGF Signaling Pathway	5	1.1655	0.00288659	FOS, SOS1, MAP2K4, PDGFRA, RASA1	37	25	1437	7.76757	0.253207	0.135828	3.16345
BIOCARTA	h_insulinPathway:Insulin Signaling Pathway	4	0.932401	0.010625	FOS, SOS1, RASA1, PTPN11	37	19	1437	8.17639	0.660018	0.302059	11.2
BIOCARTA	h_egfPathway:EGF Signaling Pathway	4	0.932401	0.0252779	FOS, SOS1, MAP2K4, RASA1	37	26	1437	5.97505	0.924671	0.47611	24.7766
BIOCARTA	h_fcer1Pathway:Fc Epsilon Receptor I Signaling in Mast Cells	4	0.932401	0.0368617	FOS, PAK2, SOS1, MAP2K4	37	30	1437	5.17838	0.977481	0.531714	34.1409
BIOCARTA	h_tcrPathway:T Cell Receptor Signaling Pathway	4	0.932401	0.0507482	FOS, SOS1, MAP2K4, RASA1	37	34	1437	4.56916	0.994806	0.583846	43.9625
BIOCARTA	h_gleevecpathway:Inhibition of Cellular Proliferation by Gleevec	3	0.699301	0.079922	FOS, SOS1, MAP2K4	37	19	1437	6.13229	0.999778	0.699364	60.3973
BIOCARTA	h_il6Pathway:IL 6 signaling pathway	3	0.699301	0.079922	FOS, SOS1, PTPN11	37	19	1437	6.13229	0.999778	0.699364	60.3973
BIOCARTA	h_TPOPathway:TPO Signaling Pathway	3	0.699301	0.0874371	FOS, SOS1, RASA1	37	20	1437	5.82568	0.999903	0.684994	63.8493
BIOCARTA	h_metPathway:Signaling of Hepatocyte Growth Factor Receptor	3	0.699301	0.208431	SOS1, RASA1, PTPN11	37	34	1437	3.42687	1	0.860165	92.5667
Annotation Cluster 11	Enrichment Score: 1.6240831400655817
Category	Term	Count	%	PValue	Genes	List Total	Pop Hits	Pop Total	Fold Enrichment	Bonferroni	Benjamini	FDR
KEGG_PATHWAY	hsa04912:GnRH signaling pathway	12	2.7972	9.63253e-06	CDC42, NRAS, KRAS, SOS1, MAP2K4, CAMK2D, PLA2G1B, CACNA1C, PLCB2, CAMK2A, CALM2, ITPR2	115	98	5085	5.41437	0.001136	0.000568161	0.0110233
KEGG_PATHWAY	hsa04012:ErbB signaling pathway	9	2.0979	0.000667247	NRAS, NCK2, KRAS, PAK2, SOS1, MAP2K4, CAMK2D, NRG1, CAMK2A	115	87	5085	4.57421	0.0757396	0.0194978	0.760968
KEGG_PATHWAY	hsa04720:Long-term potentiation	8	1.8648	0.000741753	NRAS, KRAS, CAMK2D, CACNA1C, PLCB2, CAMK2A, CALM2, ITPR2	115	68	5085	5.20205	0.0838355	0.0173594	0.845611
KEGG_PATHWAY	hsa04916:Melanogenesis	8	1.8648	0.00644675	FZD8, NRAS, KRAS, CAMK2D, LEF1, PLCB2, CAMK2A, CALM2	115	99	5085	3.57312	0.533818	0.0813018	7.13449
KEGG_PATHWAY	hsa05211:Renal cell carcinoma	6	1.3986	0.0197478	CDC42, NRAS, KRAS, PAK2, SOS1, PTPN11	115	70	5085	3.79006	0.904969	0.15474	20.4084
KEGG_PATHWAY	hsa04722:Neurotrophin signaling pathway	8	1.8648	0.0206661	CDC42, NRAS, KRAS, SOS1, CAMK2D, CAMK2A, CALM2, PTPN11	115	124	5085	2.85273	0.914919	0.151493	21.2576
GOTERM_BP_FAT	GO:0048168~regulation of neuronal synaptic plasticity	3	0.699301	0.204217	NRAS, KRAS, CAMK2A	316	36	13528	3.56751	1	0.905868	97.933
GOTERM_BP_FAT	GO:0051969~regulation of transmission of nerve impulse	6	1.3986	0.258176	NRAS, KRAS, NLGN3, GRIA4, CDH2, CAMK2A	316	147	13528	1.74735	1	0.923621	99.3727
GOTERM_BP_FAT	GO:0031644~regulation of neurological system process	6	1.3986	0.284923	NRAS, KRAS, NLGN3, GRIA4, CDH2, CAMK2A	316	153	13528	1.67883	1	0.930821	99.6637
GOTERM_BP_FAT	GO:0050804~regulation of synaptic transmission	5	1.1655	0.390668	NRAS, KRAS, NLGN3, GRIA4, CAMK2A	316	136	13528	1.5739	1	0.960011	99.9778
GOTERM_BP_FAT	GO:0048167~regulation of synaptic plasticity	3	0.699301	0.441217	NRAS, KRAS, CAMK2A	316	64	13528	2.00672	1	0.970264	99.9949
KEGG_PATHWAY	hsa04740:Olfactory transduction	3	0.699301	0.998628	CAMK2D, CAMK2A, CALM2	115	379	5085	0.350006	1	0.999998	100
Annotation Cluster 12	Enrichment Score: 1.6064208132223763
Category	Term	Count	%	PValue	Genes	List Total	Pop Hits	Pop Total	Fold Enrichment	Bonferroni	Benjamini	FDR
INTERPRO	IPR000008:C2 calcium-dependent membrane targeting	11	2.5641	0.00153209	RASAL2, PLCL1, CC2D2B, CPNE4, PIK3C3, SYT14, RPGRIP1L, RIMS2, PLCB2, RASA1, KIAA0528	394	137	16659	3.39488	0.668949	0.308225	2.29467
SMART	SM00239:C2	11	2.5641	0.00672161	RASAL2, PLCL1, CC2D2B, CPNE4, PIK3C3, SYT14, RPGRIP1L, RIMS2, PLCB2, RASA1, KIAA0528	266	137	9079	2.74049	0.708935	0.460495	7.99268
INTERPRO	IPR018029:C2 membrane targeting protein	8	1.8648	0.0127701	PLCL1, CPNE4, SYT14, RPGRIP1L, RIMS2, PLCB2, RASA1, KIAA0528	394	106	16659	3.19107	0.999905	0.733875	17.6826
UP_SEQ_FEATURE	domain:C2	5	1.1655	0.104062	RASAL2, PLCL1, PLCB2, RASA1, KIAA0528	428	80	19113	2.79103	1	0.987514	83.7345
UP_SEQ_FEATURE	domain:C2 1	4	0.932401	0.129604	CPNE4, SYT14, RPGRIP1L, RIMS2	428	56	19113	3.18975	1	0.988079	89.9153
UP_SEQ_FEATURE	domain:C2 2	4	0.932401	0.129604	CPNE4, SYT14, RPGRIP1L, RIMS2	428	56	19113	3.18975	1	0.988079	89.9153
Annotation Cluster 13	Enrichment Score: 1.5949170125384575
Category	Term	Count	%	PValue	Genes	List Total	Pop Hits	Pop Total	Fold Enrichment	Bonferroni	Benjamini	FDR
BIOCARTA	h_igf1Pathway:IGF-1 Signaling Pathway	6	1.3986	6.6993e-05	IGF1R, FOS, SOS1, IGF1, RASA1, PTPN11	37	19	1437	12.2646	0.00674367	0.00674367	0.0744719
GOTERM_MF_FAT	GO:0005158~insulin receptor binding	4	0.932401	0.0308283	IGF1R, SORBS1, IGF1, PTPN11	321	28	12983	5.77793	1	0.845087	36.5764
GOTERM_BP_FAT	GO:0032870~cellular response to hormone stimulus	5	1.1655	0.374797	IGF1R, FOS, SORBS1, PLA2G1B, PTPN11	316	133	13528	1.6094	1	0.956334	99.9656
GOTERM_MF_FAT	GO:0032403~protein complex binding	6	1.3986	0.538962	IGF1R, SORBS1, IGF1, ACTN2, TIMP2, PTPN11	321	196	12983	1.23813	1	0.992422	99.9987
Annotation Cluster 14	Enrichment Score: 1.5641961541040208
Category	Term	Count	%	PValue	Genes	List Total	Pop Hits	Pop Total	Fold Enrichment	Bonferroni	Benjamini	FDR
GOTERM_BP_FAT	GO:0030036~actin cytoskeleton organization	13	3.0303	0.0067821	ARPC5, ARHGAP26, RND3, FMN2, NCK2, NRAS, CDC42, KRAS, PAK2, SORBS1, PLA2G1B, AMOT, PLS3	316	226	13528	2.46253	0.999995	0.513516	10.9136
GOTERM_BP_FAT	GO:0030029~actin filament-based process	13	3.0303	0.0110229	ARPC5, ARHGAP26, RND3, FMN2, NCK2, NRAS, CDC42, KRAS, PAK2, SORBS1, PLA2G1B, AMOT, PLS3	316	241	13528	2.30926	1	0.613284	17.1572
GOTERM_BP_FAT	GO:0007010~cytoskeleton organization	16	3.7296	0.0852376	TCHH, CAV2, ARPC5, ARHGAP26, CDC42, NCK2, RND3, NRAS, FMN2, KRAS, SORBS1, PAK2, ANK3, PLA2G1B, AMOT, PLS3	316	436	13528	1.57101	1	0.82834	77.9732
GOTERM_BP_FAT	GO:0007015~actin filament organization	5	1.1655	0.0868811	NCK2, PAK2, SORBS1, PLA2G1B, PLS3	316	72	13528	2.97293	1	0.827808	78.6357
Annotation Cluster 15	Enrichment Score: 1.5295664972853948
Category	Term	Count	%	PValue	Genes	List Total	Pop Hits	Pop Total	Fold Enrichment	Bonferroni	Benjamini	FDR
GOTERM_BP_FAT	GO:0006325~chromatin organization	17	3.9627	0.0159151	MORF4L1, SMARCAD1, SETDB1, HMGB1, C11ORF30, MORF4L2, ARID4B, CBX4, C14ORF169, HMG20A, HMGA2, PHF17, PCGF2, CHD7, ASH1L, SUPT16H, JMJD1C	316	378	13528	1.92532	1	0.572303	23.848
GOTERM_BP_FAT	GO:0016568~chromatin modification	13	3.0303	0.0271959	MORF4L1, SMARCAD1, SETDB1, C11ORF30, MORF4L2, CBX4, C14ORF169, HMG20A, PHF17, PCGF2, CHD7, ASH1L, JMJD1C	316	274	13528	2.03114	1	0.660039	37.3889
GOTERM_BP_FAT	GO:0051276~chromosome organization	19	4.4289	0.0350839	MORF4L1, SMARCAD1, SETDB1, HMGB1, C11ORF30, MORF4L2, ARID4B, CBX4, C14ORF169, HMG20A, HMGA2, SC65, PHF17, PCGF2, CHD7, ASH1L, SUPT16H, JMJD1C, SMC1B	316	485	13528	1.6771	1	0.709531	45.4736
SP_PIR_KEYWORDS	chromatin regulator	10	2.331	0.050155	SETDB1, MORF4L1, CHD7, C11ORF30, MORF4L2, ASH1L, CBX4, C14ORF169, HMG20A, JMJD1C	429	213	19235	2.10502	1	0.582015	50.6157
Annotation Cluster 16	Enrichment Score: 1.4255941983680742
Category	Term	Count	%	PValue	Genes	List Total	Pop Hits	Pop Total	Fold Enrichment	Bonferroni	Benjamini	FDR
GOTERM_CC_FAT	GO:0016604~nuclear body	10	2.331	0.0147729	ANKS1B, PCGF2, DDX3X, MAML1, DYRK1A, CPSF6, SFRS1, CHFR, RBM27, CCNL2	292	168	12782	2.60559	0.989937	0.481587	18.1089
GOTERM_CC_FAT	GO:0044451~nucleoplasm part	20	4.662	0.0501866	MORF4L1, ANKS1B, MAFB, MAML1, SMAD4, LEF1, TLE1, NFYB, SMAD2, SFRS1, CCNL2, ATXN1, FOS, PHF17, PCGF2, DDX3X, DYRK1A, CPSF6, CHFR, RBM27	292	555	12782	1.57744	1	0.586834	49.9005
GOTERM_CC_FAT	GO:0005654~nucleoplasm	28	6.52681	0.0713122	MORF4L1, HMGB1, ANKS1B, MAFB, MAML1, SMAD4, LEF1, C14ORF169, NFYB, TLE1, SMAD2, SFRS1, CCNL2, ATXN1, FOS, PHF17, PCGF2, DUSP3, DDX3X, LARP7, DYRK1A, SUPT16H, CPSF6, PRKAA2, POLQ, CHFR, RBM27, CALM2	292	882	12782	1.38965	1	0.646234	62.9569
Annotation Cluster 17	Enrichment Score: 1.4023469177539911
Category	Term	Count	%	PValue	Genes	List Total	Pop Hits	Pop Total	Fold Enrichment	Bonferroni	Benjamini	FDR
GOTERM_CC_FAT	GO:0030054~cell junction	21	4.8951	0.0149995	CAV2, PARD6B, ANKS1B, ENAH, CADM1, VAPA, GABRB3, IL1RL1, ACTN2, GRIA4, CDH2, ZNRF1, RIMS2, ARHGAP26, GJC1, TNS1, SORBS1, ASH1L, AMOT, CHRNB1, CAMK2A	292	518	12782	1.77462	0.990627	0.442193	18.3613
GOTERM_CC_FAT	GO:0045202~synapse	16	3.7296	0.0160789	ANKS1B, ENAH, CADM1, CLSTN2, GABRB3, PPT1, NLGN3, CDH2, GRIA4, ZNRF1, RIMS2, ANK3, SOS1, CHRNB1, CACNA1C, CAMK2A	292	355	12782	1.97291	0.993321	0.426804	19.554
SP_PIR_KEYWORDS	cell junction	16	3.7296	0.034708	LRRC4, PARD6B, ANKS1B, ENAH, GABRB3, GRIA4, ZNRF1, RIMS2, ARHGAP26, GJC1, TNS1, SORBS1, ASH1L, AMOT, CHRNB1, CAMK2A	429	399	19235	1.79797	0.999997	0.522762	38.3901
SP_PIR_KEYWORDS	synapse	9	2.0979	0.1058	LRRC4, ANKS1B, ENAH, GABRB3, CHRNB1, GRIA4, RIMS2, ZNRF1, CAMK2A	429	213	19235	1.89451	1	0.771094	78.4174
GOTERM_CC_FAT	GO:0044456~synapse part	10	2.331	0.109905	ANKS1B, CADM1, GABRB3, CLSTN2, SOS1, PPT1, CHRNB1, GRIA4, CACNA1C, CAMK2A	292	246	12782	1.77943	1	0.698566	79.0459
Annotation Cluster 18	Enrichment Score: 1.3703144682819164
Category	Term	Count	%	PValue	Genes	List Total	Pop Hits	Pop Total	Fold Enrichment	Bonferroni	Benjamini	FDR
GOTERM_BP_FAT	GO:0050808~synapse organization	6	1.3986	0.013621	NRCAM, CADM1, ANK3, PCDHB3, NLGN3, CDH2	316	61	13528	4.21083	1	0.573119	20.7764
GOTERM_BP_FAT	GO:0043062~extracellular structure organization	9	2.0979	0.0370233	NRCAM, CADM1, ANK3, PCDHB3, PDGFRA, NLGN3, FOXC1, CDH2, COL11A1	316	163	13528	2.36375	1	0.70907	47.3051
GOTERM_BP_FAT	GO:0007416~synaptogenesis	4	0.932401	0.0377094	NRCAM, CADM1, PCDHB3, CDH2	316	32	13528	5.35127	1	0.709321	47.939
KEGG_PATHWAY	hsa04514:Cell adhesion molecules (CAMs)	6	1.3986	0.173623	NRCAM, NCAM1, CADM1, NLGN3, CDH2, SPN	115	132	5085	2.00988	1	0.446885	88.7241
Annotation Cluster 19	Enrichment Score: 1.369753675725518
Category	Term	Count	%	PValue	Genes	List Total	Pop Hits	Pop Total	Fold Enrichment	Bonferroni	Benjamini	FDR
GOTERM_BP_FAT	GO:0048598~embryonic morphogenesis	15	3.4965	0.0129991	MAFB, RPGRIP1L, SMAD4, LEF1, SMAD2, MBNL1, PCGF2, CHD7, DLX6, GRLF1, AMOT, FOXC1, SP8, COL11A1, MAB21L2	316	307	13528	2.0917	1	0.582007	19.924
GOTERM_BP_FAT	GO:0048736~appendage development	7	1.6317	0.033162	CHD7, DLX6, RPGRIP1L, LEF1, MBNL1, SP8, NR2F2	316	103	13528	2.90943	1	0.710283	43.5996
GOTERM_BP_FAT	GO:0060173~limb development	7	1.6317	0.033162	CHD7, DLX6, RPGRIP1L, LEF1, MBNL1, SP8, NR2F2	316	103	13528	2.90943	1	0.710283	43.5996
GOTERM_BP_FAT	GO:0030326~embryonic limb morphogenesis	6	1.3986	0.052275	CHD7, DLX6, RPGRIP1L, LEF1, MBNL1, SP8	316	87	13528	2.95242	1	0.773911	59.8184
GOTERM_BP_FAT	GO:0035113~embryonic appendage morphogenesis	6	1.3986	0.052275	CHD7, DLX6, RPGRIP1L, LEF1, MBNL1, SP8	316	87	13528	2.95242	1	0.773911	59.8184
GOTERM_BP_FAT	GO:0035108~limb morphogenesis	6	1.3986	0.0812775	CHD7, DLX6, RPGRIP1L, LEF1, MBNL1, SP8	316	99	13528	2.59455	1	0.823415	76.2967
GOTERM_BP_FAT	GO:0035107~appendage morphogenesis	6	1.3986	0.0812775	CHD7, DLX6, RPGRIP1L, LEF1, MBNL1, SP8	316	99	13528	2.59455	1	0.823415	76.2967
Annotation Cluster 20	Enrichment Score: 1.3549206773314584
Category	Term	Count	%	PValue	Genes	List Total	Pop Hits	Pop Total	Fold Enrichment	Bonferroni	Benjamini	FDR
GOTERM_BP_FAT	GO:0043010~camera-type eye development	8	1.8648	0.0124767	CHD7, BCL11B, PAX6, GRLF1, RPGRIP1L, FOXC1, PRPH2, MAB21L2	316	107	13528	3.20076	1	0.61001	19.2011
GOTERM_BP_FAT	GO:0007423~sensory organ development	12	2.7972	0.0185787	CHD7, MAFB, DLX6, BCL11B, PDGFRA, PAX6, GRLF1, RPGRIP1L, FOXC1, PRPH2, COL11A1, MAB21L2	316	229	13528	2.24333	1	0.588654	27.2735
GOTERM_BP_FAT	GO:0001654~eye development	8	1.8648	0.0347465	CHD7, BCL11B, PAX6, GRLF1, RPGRIP1L, FOXC1, PRPH2, MAB21L2	316	132	13528	2.59455	1	0.720044	45.1489
GOTERM_BP_FAT	GO:0021915~neural tube development	3	0.699301	0.472382	PAX6, GRLF1, RPGRIP1L	316	68	13528	1.88868	1	0.974997	99.9981
Annotation Cluster 21	Enrichment Score: 1.2667917532049715
Category	Term	Count	%	PValue	Genes	List Total	Pop Hits	Pop Total	Fold Enrichment	Bonferroni	Benjamini	FDR
GOTERM_CC_FAT	GO:0016323~basolateral plasma membrane	11	2.5641	0.0179185	CAV2, ATP1B1, ENAH, TNS1, CADM1, SORBS1, IL1RL1, ANK3, SLC26A7, ACTN2, ARHGAP26	292	203	12782	2.37199	0.996254	0.398249	21.5498
GOTERM_CC_FAT	GO:0005924~cell-substrate adherens junction	7	1.6317	0.0340258	CAV2, ENAH, TNS1, SORBS1, IL1RL1, ACTN2, ARHGAP26	292	106	12782	2.89073	0.999977	0.534234	37.1669
GOTERM_CC_FAT	GO:0030055~cell-substrate junction	7	1.6317	0.0427187	CAV2, ENAH, TNS1, SORBS1, IL1RL1, ACTN2, ARHGAP26	292	112	12782	2.73587	0.999999	0.569645	44.3469
GOTERM_CC_FAT	GO:0005912~adherens junction	8	1.8648	0.064116	CAV2, ENAH, TNS1, SORBS1, IL1RL1, ACTN2, CDH2, ARHGAP26	292	155	12782	2.2593	1	0.640764	58.9128
GOTERM_CC_FAT	GO:0005925~focal adhesion	6	1.3986	0.0832578	CAV2, ENAH, TNS1, IL1RL1, ACTN2, ARHGAP26	292	102	12782	2.57494	1	0.658512	68.866
GOTERM_CC_FAT	GO:0070161~anchoring junction	8	1.8648	0.0982716	CAV2, ENAH, TNS1, SORBS1, IL1RL1, ACTN2, CDH2, ARHGAP26	292	172	12782	2.036	1	0.667857	75.0557
GOTERM_BP_FAT	GO:0007044~cell-substrate junction assembly	3	0.699301	0.0992907	TNS1, SORBS1, ACTN2	316	23	13528	5.58393	1	0.833486	83.0655
Annotation Cluster 22	Enrichment Score: 1.2446199747641424
Category	Term	Count	%	PValue	Genes	List Total	Pop Hits	Pop Total	Fold Enrichment	Bonferroni	Benjamini	FDR
INTERPRO	IPR000910:High mobility group, HMG1/HMG2	5	1.1655	0.0360965	HMGB1, SOX4, LEF1, HMG20A, SOX7	394	53	16659	3.98884	1	0.929397	42.6856
SMART	SM00398:HMG	5	1.1655	0.0682731	HMGB1, SOX4, LEF1, HMG20A, SOX7	266	53	9079	3.21996	0.999998	0.884308	58.2488
UP_SEQ_FEATURE	DNA-binding region:HMG box	4	0.932401	0.0748904	SOX4, LEF1, HMG20A, SOX7	428	44	19113	4.05969	1	0.972837	72.3783
Annotation Cluster 23	Enrichment Score: 1.2281049205504848
Category	Term	Count	%	PValue	Genes	List Total	Pop Hits	Pop Total	Fold Enrichment	Bonferroni	Benjamini	FDR
GOTERM_BP_FAT	GO:0048598~embryonic morphogenesis	15	3.4965	0.0129991	MAFB, RPGRIP1L, SMAD4, LEF1, SMAD2, MBNL1, PCGF2, CHD7, DLX6, GRLF1, AMOT, FOXC1, SP8, COL11A1, MAB21L2	316	307	13528	2.0917	1	0.582007	19.924
GOTERM_BP_FAT	GO:0007423~sensory organ development	12	2.7972	0.0185787	CHD7, MAFB, DLX6, BCL11B, PDGFRA, PAX6, GRLF1, RPGRIP1L, FOXC1, PRPH2, COL11A1, MAB21L2	316	229	13528	2.24333	1	0.588654	27.2735
GOTERM_BP_FAT	GO:0001701~in utero embryonic development	9	2.0979	0.0538174	PCGF2, XRCC2, CHD7, PDGFRA, RPGRIP1L, AMOT, SMAD2, FOXC1, MBNL1	316	176	13528	2.18915	1	0.773769	60.9145
GOTERM_BP_FAT	GO:0043009~chordate embryonic development	13	3.0303	0.0876467	XRCC2, RPGRIP1L, PAX6, LEF1, SMAD2, MBNL1, PCGF2, CHD7, GRLF1, PDGFRA, AMOT, FOXC1, COL11A1	316	331	13528	1.68136	1	0.827351	78.9378
GOTERM_BP_FAT	GO:0009792~embryonic development ending in birth or egg hatching	13	3.0303	0.0913373	XRCC2, RPGRIP1L, PAX6, LEF1, SMAD2, MBNL1, PCGF2, CHD7, GRLF1, PDGFRA, AMOT, FOXC1, COL11A1	316	334	13528	1.66626	1	0.82166	80.3388
GOTERM_BP_FAT	GO:0048729~tissue morphogenesis	6	1.3986	0.411277	SMAD4, GRLF1, LEF1, SMAD2, FOXC1, COL11A1	316	180	13528	1.427	1	0.964779	99.9876
Annotation Cluster 24	Enrichment Score: 1.2120617804303382
Category	Term	Count	%	PValue	Genes	List Total	Pop Hits	Pop Total	Fold Enrichment	Bonferroni	Benjamini	FDR
OMIM_DISEASE	Identification of ten loci associated with height highlights new biological pathways in human growth	4	0.932401	0.00989589	ADAMTSL3, PAPPA, CDK6, HMGA2	77	22	3671	8.66824	0.817431	0.817431	11.4364
OMIM_DISEASE	Genome-wide association analysis identifies 20 loci that influence adult height	3	0.699301	0.0689436	ADAMTSL3, CDK6, HMGA2	77	21	3671	6.81076	0.999995	0.997774	58.2037
OMIM_DISEASE	Many sequence variants affecting diversity of adult human height	5	1.1655	0.33874	ADAMTSL3, TXNDC15, CPSF6, CDK6, HMGA2	77	142	3671	1.67871	1	1	99.3597
Annotation Cluster 25	Enrichment Score: 1.1794209081539773
Category	Term	Count	%	PValue	Genes	List Total	Pop Hits	Pop Total	Fold Enrichment	Bonferroni	Benjamini	FDR
SP_PIR_KEYWORDS	zinc-finger	54	12.5874	0.00935668	ZNF536, SLC2A4RG, ZNF292, ZBTB33, ZFP14, THRB, ZNF10, ZNRF1, PGR, PHC3, SFRS7, PCGF2, NR2F2, ZNF546, KIAA0182, VPS41, MBNL1, ZCCHC14, MYT1L, ASH1L, RNF139, RNF138, JMJD1C, CHFR, TSHZ3, ZNF516, ZBTB10, RIMS2, ZNF654, BCL11B, ZC3H12B, ZNF329, ZNF609, RBM27, ZNF470, ZBTB7B, ZNF398, ZNF831, KLF12, ZMYM6, ZNF770, FOXP1, JHDM1D, PHF17, RNF44, ADNP2, ZNF217, KCMF1, TRPS1, ZIC4, ZBED4, TRIM58, SP8, CIT	429	1718	19235	1.40931	0.964798	0.212622	12.0935
GOTERM_MF_FAT	GO:0046872~metal ion binding	119	27.7389	0.0313193	ATP1B1, SLC2A4RG, THRB, ZNRF1, SSR1, PGR, SFRS7, ATP2B4, CISD1, PAPPA, PIK3C3, PLA2G1B, ERAP1, RAPGEF2, PLS3, NUDT15, LRP1B, VPS41, ACTN2, NUDT10, PDE4D, RNF139, RNF138, SLC38A1, TSHZ3, ZNF516, ADAMTSL3, RIMS2, PCDHAC2, PCDHAC1, PRUNE2, SCN9A, ZNF329, PCDHA10, PCDHA11, PCDHA12, PCDHA13, PGGT1B, SLC30A7, ZNF398, SETDB1, ZNF831, PTGR2, TRPC3, KLF12, ZMYM6, ACACA, SMG1, ENDOD1, PCDH17, FOXP1, SLC25A…	321	4140	12983	1.16256	1	0.81833	37.042
SP_PIR_KEYWORDS	zinc	62	14.4522	0.0379024	ZNF536, ZBTB33, SLC2A4RG, ZNF292, ZFP14, THRB, ZNF10, ZNRF1, PGR, PHC3, SFRS7, PCGF2, PAPPA, ERAP1, NR2F2, ZNF546, KIAA0182, VPS41, MBNL1, ZCCHC14, MYT1L, ASH1L, RNF139, RNF138, JMJD1C, CHFR, CDRT1, ADAMTS18, SLC39A14, TSHZ3, ZNF516, ZBTB10, RIMS2, TIMP2, ZNF654, BCL11B, ZNF329, ZC3H12B, ZNF609, RBM27, ZNF470, PGGT1B, SLC30A7, ZBTB7B, ZNF398, ZNF831, KLF12, ZMYM6, ZNF770, FOXP1, JHDM1D, PHF17, RN…	429	2189	19235	1.26993	0.999999	0.515181	41.1276
INTERPRO	IPR015880:Zinc finger, C2H2-like	28	6.52681	0.0382633	ZBTB7B, ZNF398, ZNF546, ZNF831, TSHZ3, ZNF536, ZBTB33, ZNF292, ZNF516, SLC2A4RG, ZFP14, KLF12, ZBTB10, ZNF770, ZNF10, ZNF654, FOXP1, ADNP2, ZNF217, KCMF1, TRPS1, BCL11B, ZIC4, ZNF329, RNF138, ZNF609, SP8, ZNF470	394	797	16659	1.48543	1	0.922481	44.6056
GOTERM_MF_FAT	GO:0043169~cation binding	119	27.7389	0.0406156	ATP1B1, SLC2A4RG, THRB, ZNRF1, SSR1, PGR, SFRS7, ATP2B4, CISD1, PAPPA, PIK3C3, PLA2G1B, ERAP1, RAPGEF2, PLS3, NUDT15, LRP1B, VPS41, ACTN2, NUDT10, PDE4D, RNF139, RNF138, SLC38A1, TSHZ3, ZNF516, ADAMTSL3, RIMS2, PCDHAC2, PCDHAC1, PRUNE2, SCN9A, ZNF329, PCDHA10, PCDHA11, PCDHA12, PCDHA13, PGGT1B, SLC30A7, ZNF398, SETDB1, ZNF831, PTGR2, TRPC3, KLF12, ZMYM6, ACACA, SMG1, ENDOD1, PCDH17, FOXP1, SLC25A…	321	4179	12983	1.15171	1	0.867398	45.2792
GOTERM_MF_FAT	GO:0043167~ion binding	120	27.972	0.0469718	ATP1B1, SLC2A4RG, GABRB3, THRB, ZNRF1, SSR1, PGR, SFRS7, ATP2B4, CISD1, PAPPA, PIK3C3, PLA2G1B, ERAP1, RAPGEF2, PLS3, NUDT15, LRP1B, VPS41, ACTN2, NUDT10, PDE4D, RNF139, RNF138, SLC38A1, TSHZ3, ZNF516, ADAMTSL3, RIMS2, PCDHAC2, PCDHAC1, PRUNE2, SCN9A, ZNF329, PCDHA10, PCDHA11, PCDHA12, PCDHA13, PGGT1B, SLC30A7, ZNF398, SETDB1, ZNF831, PTGR2, TRPC3, KLF12, ZMYM6, ACACA, SMG1, ENDOD1, PCDH17, FOXP1…	321	4241	12983	1.14441	1	0.862433	50.3209
INTERPRO	IPR007087:Zinc finger, C2H2-type	27	6.29371	0.0510339	ZBTB7B, ZNF398, ZNF546, ZNF831, TSHZ3, ZNF536, ZBTB33, ZNF292, ZNF516, SLC2A4RG, ZFP14, KLF12, ZBTB10, ZNF770, ZNF10, ZNF654, FOXP1, ADNP2, ZNF217, KCMF1, TRPS1, BCL11B, ZIC4, ZNF329, ZNF609, SP8, ZNF470	394	784	16659	1.45613	1	0.932639	54.7552
GOTERM_MF_FAT	GO:0008270~zinc ion binding	65	15.1515	0.166291	ZNF536, ZBTB33, ZNF292, SLC2A4RG, ZFP14, THRB, ZNF10, ZNRF1, C20ORF12, PGR, PHC3, SFRS7, PCGF2, PAPPA, ERAP1, NR2F2, ZNF546, KIAA0182, VPS41, MBNL1, ZCCHC14, MYT1L, ASH1L, RNF139, RNF138, JMJD1C, CHFR, CDRT1, ADAMTS18, SLC39A14, TSHZ3, ZNF516, ADAMTSL3, ZBTB10, RIMS2, ZNF654, BCL11B, ZNF329, ZC3H12B, ZNF609, RBM27, ZNF470, PGGT1B, SLC30A7, SETDB1, ZBTB7B, ZNF398, ZNF831, PTGR2, KLF12, ZMYM6, ZNF7…	321	2311	12983	1.13758	1	0.972961	92.8967
SP_PIR_KEYWORDS	metal-binding	74	17.2494	0.192813	ZNF536, ZBTB33, ZNF292, SLC2A4RG, ZFP14, THRB, ZNF10, ZNRF1, PGR, PHC3, SFRS7, PCGF2, CISD1, ATP2B4, PAPPA, PLA2G1B, ERAP1, NR2F2, PLCB2, ZNF546, KIAA0182, NUDT15, NUDT10, PDE4D, VPS41, MBNL1, ZCCHC14, MYT1L, ASH1L, RNF139, RNF138, JMJD1C, CHFR, CDRT1, ADAMTS18, TSHZ3, ZNF516, ZBTB10, C14ORF169, ZNF654, RIMS2, TIMP2, IGF1R, PRUNE2, NPTX1, BCL11B, ZNF329, ZC3H12B, ZNF609, PRKAA2, RBM27, ZNF470, PG…	429	2972	19235	1.11639	1	0.83024	94.6973
SMART	SM00355:ZnF_C2H2	28	6.52681	0.233516	ZBTB7B, ZNF398, ZNF546, ZNF831, TSHZ3, ZNF536, ZBTB33, ZNF292, ZNF516, SLC2A4RG, ZFP14, KLF12, ZBTB10, ZNF770, ZNF10, ZNF654, FOXP1, ADNP2, ZNF217, KCMF1, TRPS1, BCL11B, ZIC4, ZNF329, RNF138, ZNF609, SP8, ZNF470	266	797	9079	1.1991	1	0.988017	96.2551
GOTERM_MF_FAT	GO:0046914~transition metal ion binding	73	17.0163	0.342987	ZNF536, ZBTB33, ZNF292, SLC2A4RG, ZFP14, THRB, ZNF10, ZNRF1, C20ORF12, PGR, PHC3, SFRS7, PCGF2, CISD1, PAPPA, PIK3C3, ERAP1, NR2F2, ZNF546, KIAA0182, NUDT15, NUDT10, VPS41, MBNL1, ZCCHC14, MYT1L, ASH1L, RNF139, RNF138, JMJD1C, CHFR, CDRT1, ADAMTS18, TSHZ3, SLC39A14, ZNF516, ADAMTSL3, ZBTB10, PRND, ZNF654, RIMS2, PRUNE2, BCL11B, ZNF329, ZC3H12B, ZNF609, RBM27, ZNF470, PGGT1B, SLC30A7, ZBTB7B, SETD…	321	2785	12983	1.06015	1	0.991691	99.7775
Annotation Cluster 26	Enrichment Score: 1.1721526557641173
Category	Term	Count	%	PValue	Genes	List Total	Pop Hits	Pop Total	Fold Enrichment	Bonferroni	Benjamini	FDR
SP_PIR_KEYWORDS	rna-binding	23	5.36131	0.00494281	KHDRBS3, CPEB2, CPEB4, SYNJ1, SR140, THUMPD3, MBNL1, SFRS1, NUFIP2, ATXN1, SFRS7, HNRNPM, SFRS5, DDX3X, LARP7, CPSF6, QKI, RBMS3, PUM2, TNRC6B, RBM27, NOVA2, XRN1	429	540	19235	1.90972	0.828643	0.136706	6.56841
INTERPRO	IPR000504:RNA recognition motif, RNP-1	12	2.7972	0.0117818	SFRS7, HNRNPM, SFRS5, CPEB2, CPEB4, LARP7, SYNJ1, SR140, CPSF6, RBMS3, SFRS1, RBM27	394	211	16659	2.40465	0.999806	0.818957	16.4261
INTERPRO	IPR012677:Nucleotide-binding, alpha-beta plait	12	2.7972	0.0125045	SFRS7, HNRNPM, SFRS5, CPEB2, CPEB4, LARP7, SR140, CPSF6, RBMS3, SFRS1, TNRC6B, RBM27	394	213	16659	2.38207	0.999885	0.779554	17.3467
SMART	SM00360:RRM	12	2.7972	0.0450982	SFRS7, HNRNPM, SFRS5, CPEB2, CPEB4, LARP7, SYNJ1, SR140, CPSF6, RBMS3, SFRS1, RBM27	266	211	9079	1.94113	0.999785	0.878909	43.4463
UP_SEQ_FEATURE	domain:RRM	7	1.6317	0.0508531	SFRS7, LARP7, SYNJ1, SR140, CPSF6, TNRC6B, RBM27	428	119	19113	2.62686	1	0.94401	57.7941
UP_SEQ_FEATURE	domain:RRM 2	6	1.3986	0.0759809	HNRNPM, SFRS5, CPEB2, CPEB4, RBMS3, SFRS1	428	101	19113	2.65286	1	0.971164	72.9115
UP_SEQ_FEATURE	domain:RRM 1	6	1.3986	0.0759809	HNRNPM, SFRS5, CPEB2, CPEB4, RBMS3, SFRS1	428	101	19113	2.65286	1	0.971164	72.9115
GOTERM_MF_FAT	GO:0003723~RNA binding	24	5.59441	0.120632	KHDRBS3, CPEB2, CPEB4, SYNJ1, SR140, THUMPD3, MBNL1, SFRS1, NUFIP2, ATXN1, SFRS7, HNRNPM, SFRS5, ILF2, DDX3X, LARP7, CPSF6, QKI, RBMS3, PUM2, TNRC6B, RBM27, NOVA2, XRN1	321	718	12983	1.35194	1	0.968101	84.5766
GOTERM_BP_FAT	GO:0000398~nuclear mRNA splicing, via spliceosome	5	1.1655	0.478895	SFRS7, HNRNPM, SFRS5, MBNL1, SFRS1	316	153	13528	1.39902	1	0.975877	99.9984
GOTERM_BP_FAT	GO:0000377~RNA splicing, via transesterification reactions with bulged adenosine as nucleophile	5	1.1655	0.478895	SFRS7, HNRNPM, SFRS5, MBNL1, SFRS1	316	153	13528	1.39902	1	0.975877	99.9984
GOTERM_BP_FAT	GO:0000375~RNA splicing, via transesterification reactions	5	1.1655	0.478895	SFRS7, HNRNPM, SFRS5, MBNL1, SFRS1	316	153	13528	1.39902	1	0.975877	99.9984
Annotation Cluster 27	Enrichment Score: 1.1597602915996161
Category	Term	Count	%	PValue	Genes	List Total	Pop Hits	Pop Total	Fold Enrichment	Bonferroni	Benjamini	FDR
GOTERM_BP_FAT	GO:0014706~striated muscle tissue development	8	1.8648	0.0212302	CAV2, FOXC1, MBNL1, NRG1, NR2F2, COL11A1, FOXP1, GJC1	316	119	13528	2.87799	1	0.628574	30.5391
GOTERM_BP_FAT	GO:0060537~muscle tissue development	8	1.8648	0.026909	CAV2, FOXC1, MBNL1, NRG1, NR2F2, COL11A1, FOXP1, GJC1	316	125	13528	2.73985	1	0.664156	37.0746
GOTERM_BP_FAT	GO:0048738~cardiac muscle tissue development	5	1.1655	0.0434647	FOXC1, NRG1, COL11A1, FOXP1, GJC1	316	57	13528	3.75527	1	0.742239	52.9813
GOTERM_BP_FAT	GO:0007517~muscle organ development	10	2.331	0.0595697	CAV2, IGF1, FOXC1, MBNL1, NRG1, NR2F2, JPH1, COL11A1, FOXP1, GJC1	316	211	13528	2.02892	1	0.789247	64.7595
GOTERM_BP_FAT	GO:0007507~heart development	9	2.0979	0.130351	CHD7, RPGRIP1L, SOX4, SMAD2, FOXC1, NRG1, COL11A1, FOXP1, GJC1	316	215	13528	1.79205	1	0.866171	90.6683
GOTERM_BP_FAT	GO:0060538~skeletal muscle organ development	4	0.932401	0.198735	CAV2, MBNL1, NR2F2, FOXP1	316	66	13528	2.59455	1	0.902923	97.6775
GOTERM_BP_FAT	GO:0007519~skeletal muscle tissue development	4	0.932401	0.198735	CAV2, MBNL1, NR2F2, FOXP1	316	66	13528	2.59455	1	0.902923	97.6775
Annotation Cluster 28	Enrichment Score: 1.1581866210275116
Category	Term	Count	%	PValue	Genes	List Total	Pop Hits	Pop Total	Fold Enrichment	Bonferroni	Benjamini	FDR
GOTERM_CC_FAT	GO:0044459~plasma membrane part	64	14.9184	0.0288167	PCDHA6, PCDHA7, ATP1B1, ENAH, PCDHA8, VAPA, GABRB3, PCDHA2, CADM1, PCDHA3, PCDHA4, PCDHA5, AQP6, PCDHA1, ZNRF1, NRCAM, CDC42, CD47, ATP2B4, ANK3, SDPR, RAPGEF2, NRG1, ODZ1, SPN, KCNG1, RHOH, TOMM34, ANKS1B, PTGER2, PCDHB3, ACTN2, ARHGAP26, CCNL2, NCAM1, ATP6V1A, TNS1, SLC26A7, ASH1L, PDGFRA, CAV2, CDH2, RIMS2, PCDHAC2, PCDHAC1, GJC1, IGF1R, HNRNPM, KRAS, SORBS1, CNR1, CAMK2D, SCN9A, PCDHA10, PCDH…	292	2203	12782	1.27169	0.999881	0.529016	32.4631
GOTERM_CC_FAT	GO:0005887~integral to plasma membrane	35	8.15851	0.096527	PCDHA6, CAV2, PCDHA7, PCDHA8, ATP1B1, PCDHA2, GABRB3, PCDHA3, PCDHA4, PCDHA5, AQP6, PCDHA1, PCDHAC2, PCDHAC1, NRCAM, CD47, HNRNPM, IGF1R, ATP2B4, SORBS1, CNR1, SCN9A, PCDHA10, PCDHA11, RAPGEF2, PCDHA13, ODZ1, KCNG1, SPN, FLRT3, FLRT2, PTGER2, TRPC3, PCDHB3, GRIA4, CCNL2, PROM1, ATP6V1A, PDGFRA, CHRNB1	292	1188	12782	1.28964	1	0.673794	74.4001
GOTERM_CC_FAT	GO:0031226~intrinsic to plasma membrane	35	8.15851	0.120544	PCDHA6, CAV2, PCDHA7, PCDHA8, ATP1B1, PCDHA2, GABRB3, PCDHA3, PCDHA4, PCDHA5, AQP6, PCDHA1, PCDHAC2, PCDHAC1, NRCAM, CD47, HNRNPM, IGF1R, ATP2B4, SORBS1, CNR1, SCN9A, PCDHA10, PCDHA11, RAPGEF2, PCDHA13, ODZ1, KCNG1, SPN, FLRT3, FLRT2, PTGER2, TRPC3, PCDHB3, GRIA4, CCNL2, PROM1, ATP6V1A, PDGFRA, CHRNB1	292	1215	12782	1.26098	1	0.710721	82.1692
Annotation Cluster 29	Enrichment Score: 1.124106697759024
Category	Term	Count	%	PValue	Genes	List Total	Pop Hits	Pop Total	Fold Enrichment	Bonferroni	Benjamini	FDR
SP_PIR_KEYWORDS	SH2 domain	7	1.6317	0.0377383	SH2D4B, NCK2, SH2D2A, TNS1, SH2D1B, RASA1, PTPN11	429	111	19235	2.82755	0.999999	0.53272	40.9898
INTERPRO	IPR000980:SH2 motif	7	1.6317	0.047708	SH2D4B, NCK2, SH2D2A, TNS1, SH2D1B, RASA1, PTPN11	394	111	16659	2.66642	1	0.93354	52.2939
SMART	SM00252:SH2	7	1.6317	0.105676	SH2D4B, NCK2, SH2D2A, TNS1, SH2D1B, RASA1, PTPN11	266	111	9079	2.15244	1	0.946056	74.8294
UP_SEQ_FEATURE	domain:SH2	5	1.1655	0.167581	SH2D4B, NCK2, SH2D2A, TNS1, SH2D1B	428	96	19113	2.32586	1	0.994284	95.1757
Annotation Cluster 30	Enrichment Score: 1.110785192976033
Category	Term	Count	%	PValue	Genes	List Total	Pop Hits	Pop Total	Fold Enrichment	Bonferroni	Benjamini	FDR
GOTERM_BP_FAT	GO:0001568~blood vessel development	11	2.5641	0.0613473	DLX3, SH2D2A, CHD7, ERAP1, AMOT, QKI, FOXC1, CDH2, NR2F2, RASA1, GJC1	316	245	13528	1.92209	1	0.794589	65.8737
GOTERM_BP_FAT	GO:0001944~vasculature development	11	2.5641	0.0691378	DLX3, SH2D2A, CHD7, ERAP1, AMOT, QKI, FOXC1, CDH2, NR2F2, RASA1, GJC1	316	251	13528	1.87614	1	0.812654	70.3775
GOTERM_BP_FAT	GO:0001570~vasculogenesis	4	0.932401	0.0696978	AMOT, QKI, RASA1, GJC1	316	41	13528	4.1766	1	0.811227	70.6786
GOTERM_BP_FAT	GO:0048514~blood vessel morphogenesis	9	2.0979	0.121935	SH2D2A, ERAP1, AMOT, QKI, FOXC1, CDH2, NR2F2, RASA1, GJC1	316	211	13528	1.82602	1	0.860112	89.0102
Annotation Cluster 31	Enrichment Score: 1.0698824063240382
Category	Term	Count	%	PValue	Genes	List Total	Pop Hits	Pop Total	Fold Enrichment	Bonferroni	Benjamini	FDR
KEGG_PATHWAY	hsa04730:Long-term depression	7	1.6317	0.00422934	IGF1R, NRAS, KRAS, PLA2G1B, IGF1, PLCB2, ITPR2	115	69	5085	4.48582	0.393543	0.0689533	4.73473
KEGG_PATHWAY	hsa05215:Prostate cancer	7	1.6317	0.0142984	IGF1R, NRAS, KRAS, SOS1, PDGFRA, LEF1, IGF1	115	89	5085	3.47777	0.817204	0.132045	15.1951
GOTERM_BP_FAT	GO:0051146~striated muscle cell differentiation	7	1.6317	0.0167162	CAV2, NRAS, KRAS, IGF1, CHRNB1, NRG1, FOXP1	316	88	13528	3.40535	1	0.579773	24.8939
KEGG_PATHWAY	hsa05218:Melanoma	6	1.3986	0.0208746	IGF1R, NRAS, KRAS, PDGFRA, IGF1, CDK6	115	71	5085	3.73668	0.91703	0.144081	21.4493
GOTERM_BP_FAT	GO:0048146~positive regulation of fibroblast proliferation	4	0.932401	0.0218799	PDGFRA, PLA2G1B, IGF1, CDK6	316	26	13528	6.58617	1	0.630471	31.3179
GOTERM_BP_FAT	GO:0045740~positive regulation of DNA replication	4	0.932401	0.0266487	IGF1R, PDGFRA, PLA2G1B, IGF1	316	28	13528	6.11573	1	0.677181	36.7882
GOTERM_BP_FAT	GO:0048145~regulation of fibroblast proliferation	4	0.932401	0.0473102	PDGFRA, PLA2G1B, IGF1, CDK6	316	35	13528	4.89259	1	0.749612	56.0902
GOTERM_BP_FAT	GO:0046579~positive regulation of Ras protein signal transduction	3	0.699301	0.052318	NRAS, KRAS, IGF1	316	16	13528	8.0269	1	0.769046	59.8493
GOTERM_BP_FAT	GO:0051057~positive regulation of small GTPase mediated signal transduction	3	0.699301	0.0584039	NRAS, KRAS, IGF1	316	17	13528	7.55473	1	0.791931	64.0103
GOTERM_BP_FAT	GO:0030334~regulation of cell migration	8	1.8648	0.100254	IGF1R, PARD6B, ONECUT2, PDGFRA, PAX6, IGF1, AMOT, WDR44	316	169	13528	2.02651	1	0.833696	83.3705
GOTERM_BP_FAT	GO:0051052~regulation of DNA metabolic process	6	1.3986	0.127229	SMARCAD1, IGF1R, PDGFRA, NDFIP1, PLA2G1B, IGF1	316	114	13528	2.25316	1	0.863503	90.0829
GOTERM_BP_FAT	GO:0051054~positive regulation of DNA metabolic process	4	0.932401	0.141538	IGF1R, PDGFRA, PLA2G1B, IGF1	316	56	13528	3.05787	1	0.875205	92.5101
GOTERM_BP_FAT	GO:0030335~positive regulation of cell migration	5	1.1655	0.153515	IGF1R, ONECUT2, PDGFRA, IGF1, AMOT	316	89	13528	2.40506	1	0.88447	94.1
GOTERM_BP_FAT	GO:0040012~regulation of locomotion	8	1.8648	0.162213	IGF1R, PARD6B, ONECUT2, PDGFRA, PAX6, IGF1, AMOT, WDR44	316	192	13528	1.78376	1	0.888879	95.0491
GOTERM_BP_FAT	GO:0051270~regulation of cell motion	8	1.8648	0.165425	IGF1R, PARD6B, ONECUT2, PDGFRA, PAX6, IGF1, AMOT, WDR44	316	193	13528	1.77451	1	0.890768	95.3618
GOTERM_BP_FAT	GO:0006275~regulation of DNA replication	4	0.932401	0.175186	IGF1R, PDGFRA, PLA2G1B, IGF1	316	62	13528	2.76194	1	0.890093	96.2017
GOTERM_BP_FAT	GO:0040017~positive regulation of locomotion	5	1.1655	0.194709	IGF1R, ONECUT2, PDGFRA, IGF1, AMOT	316	98	13528	2.18419	1	0.903101	97.4711
GOTERM_BP_FAT	GO:0051272~positive regulation of cell motion	5	1.1655	0.194709	IGF1R, ONECUT2, PDGFRA, IGF1, AMOT	316	98	13528	2.18419	1	0.903101	97.4711
KEGG_PATHWAY	hsa04914:Progesterone-mediated oocyte maturation	4	0.932401	0.303389	PGR, IGF1R, KRAS, IGF1	115	86	5085	2.05662	1	0.596535	98.4037
GOTERM_BP_FAT	GO:0007265~Ras protein signal transduction	4	0.932401	0.443771	NRAS, KRAS, SOS1, IGF1	316	105	13528	1.63086	1	0.970384	99.9953
GOTERM_BP_FAT	GO:0042063~gliogenesis	3	0.699301	0.449105	PDGFRA, IGF1, CDK6	316	65	13528	1.97585	1	0.97104	99.996
GOTERM_BP_FAT	GO:0046578~regulation of Ras protein signal transduction	6	1.3986	0.54616	NRAS, KRAS, SOS1, IGF1, ARHGEF9, CDH2	316	210	13528	1.22315	1	0.983978	99.9999
Annotation Cluster 32	Enrichment Score: 1.066918091993256
Category	Term	Count	%	PValue	Genes	List Total	Pop Hits	Pop Total	Fold Enrichment	Bonferroni	Benjamini	FDR
KEGG_PATHWAY	hsa04810:Regulation of actin cytoskeleton	12	2.7972	0.00833901	CDC42, NRAS, ENAH, KRAS, PAK2, SOS1, PDGFRA, GRLF1, ACTN2, PIP5K1A, ARPC5, PIP4K2B	115	215	5085	2.46795	0.627727	0.0859133	9.1386
KEGG_PATHWAY	hsa05215:Prostate cancer	7	1.6317	0.0142984	IGF1R, NRAS, KRAS, SOS1, PDGFRA, LEF1, IGF1	115	89	5085	3.47777	0.817204	0.132045	15.1951
KEGG_PATHWAY	hsa04010:MAPK signaling pathway	13	3.0303	0.0157548	CDC42, NRAS, FOS, DUSP3, KRAS, PAK2, SOS1, MAP2K4, PDGFRA, PLA2G1B, CACNA1C, RAPGEF2, RASA1	115	267	5085	2.15291	0.846471	0.134237	16.6181
KEGG_PATHWAY	hsa05211:Renal cell carcinoma	6	1.3986	0.0197478	CDC42, NRAS, KRAS, PAK2, SOS1, PTPN11	115	70	5085	3.79006	0.904969	0.15474	20.4084
KEGG_PATHWAY	hsa04360:Axon guidance	8	1.8648	0.0250597	CDC42, NRAS, NCK2, KRAS, PAK2, PLXNA1, SEMA3D, RASA1	115	129	5085	2.74216	0.94995	0.161517	25.2071
KEGG_PATHWAY	hsa05220:Chronic myeloid leukemia	6	1.3986	0.0258001	NRAS, KRAS, SOS1, SMAD4, CDK6, PTPN11	115	75	5085	3.53739	0.954241	0.157477	25.8546
KEGG_PATHWAY	hsa04660:T cell receptor signaling pathway	7	1.6317	0.0335197	CDC42, NRAS, FOS, NCK2, KRAS, PAK2, SOS1	115	108	5085	2.86594	0.982103	0.174345	32.3071
KEGG_PATHWAY	hsa04540:Gap junction	6	1.3986	0.0486194	NRAS, KRAS, SOS1, PDGFRA, PLCB2, ITPR2	115	89	5085	2.98095	0.997209	0.225631	43.4701
KEGG_PATHWAY	hsa04910:Insulin signaling pathway	7	1.6317	0.0815851	NRAS, KRAS, SORBS1, SOS1, ACACA, PRKAA2, CALM2	115	135	5085	2.29275	0.999956	0.301389	62.2425
KEGG_PATHWAY	hsa04664:Fc epsilon RI signaling pathway	5	1.1655	0.0968668	NRAS, KRAS, SOS1, MAP2K4, PLA2G1B	115	78	5085	2.83445	0.999994	0.330181	68.8393
KEGG_PATHWAY	hsa05213:Endometrial cancer	4	0.932401	0.110219	NRAS, KRAS, SOS1, LEF1	115	52	5085	3.40134	0.999999	0.34136	73.723
KEGG_PATHWAY	hsa05223:Non-small cell lung cancer	4	0.932401	0.119897	NRAS, KRAS, SOS1, CDK6	115	54	5085	3.27536	1	0.358054	76.8144
KEGG_PATHWAY	hsa05216:Thyroid cancer	3	0.699301	0.136934	NRAS, KRAS, LEF1	115	29	5085	4.57421	1	0.391338	81.4621
KEGG_PATHWAY	hsa05221:Acute myeloid leukemia	4	0.932401	0.140144	NRAS, KRAS, SOS1, LEF1	115	58	5085	3.04948	1	0.390377	82.236
GOTERM_BP_FAT	GO:0010647~positive regulation of cell communication	12	2.7972	0.146703	NCAM1, CAV2, NRAS, KRAS, VAPA, SOS1, NDFIP1, SMAD4, SOX4, IGF1, GRIA4, PTPN11	316	329	13528	1.56146	1	0.879404	93.2397
GOTERM_BP_FAT	GO:0009967~positive regulation of signal transduction	11	2.5641	0.152447	NCAM1, CAV2, NRAS, KRAS, VAPA, SOS1, NDFIP1, SMAD4, SOX4, IGF1, PTPN11	316	295	13528	1.59631	1	0.886183	93.9723
GOTERM_BP_FAT	GO:0051056~regulation of small GTPase mediated signal transduction	9	2.0979	0.235395	RASAL2, NRAS, KRAS, SOS1, IGF1, ARHGEF9, CDH2, RAPGEF2, RASA1	316	252	13528	1.52893	1	0.916047	98.9515
KEGG_PATHWAY	hsa04662:B cell receptor signaling pathway	4	0.932401	0.23623	NRAS, FOS, KRAS, SOS1	115	75	5085	2.35826	1	0.530992	95.423
KEGG_PATHWAY	hsa04650:Natural killer cell mediated cytotoxicity	5	1.1655	0.348479	NRAS, KRAS, SOS1, SH2D1B, PTPN11	115	133	5085	1.66231	1	0.651201	99.2578
KEGG_PATHWAY	hsa04062:Chemokine signaling pathway	6	1.3986	0.409711	CDC42, NRAS, KRAS, SOS1, PLCB2, CCNL2	115	187	5085	1.41874	1	0.704671	99.7601
GOTERM_BP_FAT	GO:0007265~Ras protein signal transduction	4	0.932401	0.443771	NRAS, KRAS, SOS1, IGF1	316	105	13528	1.63086	1	0.970384	99.9953
GOTERM_BP_FAT	GO:0046578~regulation of Ras protein signal transduction	6	1.3986	0.54616	NRAS, KRAS, SOS1, IGF1, ARHGEF9, CDH2	316	210	13528	1.22315	1	0.983978	99.9999
Annotation Cluster 33	Enrichment Score: 1.0426677829670985
Category	Term	Count	%	PValue	Genes	List Total	Pop Hits	Pop Total	Fold Enrichment	Bonferroni	Benjamini	FDR
UP_SEQ_FEATURE	domain:TSP type-1 4	4	0.932401	0.0313406	ADAMTS18, ADAMTSL3, BAI3, THSD7B	428	31	19113	5.76213	1	0.942607	40.9201
UP_SEQ_FEATURE	domain:TSP type-1 3	4	0.932401	0.0459099	ADAMTS18, ADAMTSL3, BAI3, THSD7B	428	36	19113	4.96184	1	0.94683	54.0104
UP_SEQ_FEATURE	domain:TSP type-1 2	4	0.932401	0.0748904	ADAMTS18, ADAMTSL3, BAI3, THSD7B	428	44	19113	4.05969	1	0.972837	72.3783
UP_SEQ_FEATURE	domain:TSP type-1 1	4	0.932401	0.0748904	ADAMTS18, ADAMTSL3, BAI3, THSD7B	428	44	19113	4.05969	1	0.972837	72.3783
UP_SEQ_FEATURE	domain:TSP type-1 5	3	0.699301	0.106718	ADAMTS18, ADAMTSL3, THSD7B	428	25	19113	5.35879	1	0.984319	84.5134
INTERPRO	IPR000884:Thrombospondin, type 1 repeat	4	0.932401	0.197902	ADAMTS18, ADAMTSL3, BAI3, THSD7B	394	65	16659	2.60195	1	0.998673	96.452
SMART	SM00209:TSP1	4	0.932401	0.294967	ADAMTS18, ADAMTSL3, BAI3, THSD7B	266	65	9079	2.1004	1	0.985935	98.666
Annotation Cluster 34	Enrichment Score: 1.0419790386804553
Category	Term	Count	%	PValue	Genes	List Total	Pop Hits	Pop Total	Fold Enrichment	Bonferroni	Benjamini	FDR
GOTERM_CC_FAT	GO:0005626~insoluble fraction	27	6.29371	0.0683383	CAV2, GAL3ST4, GCNT2, CADM1, VAPA, PLXNA1, PPT1, PCDHAC2, PCDHAC1, FOS, IGF1R, TNFRSF1B, KRAS, ANK3, FMO2, PCDHA10, PCDHA13, JPH1, ACSL3, USP14, CLCC1, LRP1B, WNK1, PDE4D, VPS41, ITPR2, NRAS, SLC38A1, CACNA1C, SSR3	292	839	12782	1.4087	1	0.647096	61.3325
GOTERM_CC_FAT	GO:0005624~membrane fraction	26	6.06061	0.0741285	CAV2, GAL3ST4, GCNT2, CADM1, VAPA, PLXNA1, PPT1, PCDHAC2, PCDHAC1, FOS, IGF1R, TNFRSF1B, KRAS, ANK3, FMO2, PCDHA10, PCDHA13, JPH1, ACSL3, USP14, CLCC1, LRP1B, WNK1, VPS41, ITPR2, NRAS, SLC38A1, CACNA1C, SSR3	292	809	12782	1.40683	1	0.629029	64.4367
GOTERM_CC_FAT	GO:0000267~cell fraction	31	7.22611	0.147711	CAV2, GAL3ST4, GCNT2, CADM1, VAPA, PLXNA1, PPT1, NMB, PCDHAC2, PCDHAC1, IGF1R, FOS, TNFRSF1B, KRAS, ANK3, FMO2, PCDHA10, PCDHA13, JPH1, ACSL3, USP14, CLCC1, LRP1B, ACACA, WNK1, VPS41, PDE4D, ITPR2, PTPN11, SH2D2A, NRAS, SLC38A1, CACNA1C, SSR3	292	1083	12782	1.25299	1	0.746368	88.2983
Annotation Cluster 35	Enrichment Score: 0.9922441704427188
Category	Term	Count	%	PValue	Genes	List Total	Pop Hits	Pop Total	Fold Enrichment	Bonferroni	Benjamini	FDR
GOTERM_BP_FAT	GO:0007268~synaptic transmission	14	3.2634	0.0227101	ATXN1, CAV2, NPTX1, CPLX1, GABRB3, PCDHB3, SLC12A5, PPT1, NLGN3, CHRNB1, GRIA4, CACNA1C, USP14, GJC1	316	298	13528	2.01121	1	0.635243	32.3012
GOTERM_BP_FAT	GO:0019226~transmission of nerve impulse	15	3.4965	0.034934	CAV2, CPLX1, GABRB3, PCDHB3, SLC12A5, PPT1, NLGN3, GRIA4, GJC1, ATXN1, NPTX1, QKI, CHRNB1, CACNA1C, USP14	316	350	13528	1.83472	1	0.714928	45.3295
GOTERM_BP_FAT	GO:0007267~cell-cell signaling	19	4.4289	0.16427	CAV2, GAL3ST4, CPLX1, GABRB3, PCDHB3, SLC12A5, SMAD2, NLGN3, NMB, PPT1, GRIA4, GJC1, PGR, ATXN1, NPTX1, ASH1L, CHRNB1, CACNA1C, USP14	316	600	13528	1.35565	1	0.890562	95.2516
GOTERM_BP_FAT	GO:0050877~neurological system process	25	5.82751	0.824134	CAV2, CPLX1, GABRB3, PCDHB3, SLC12A5, PAX6, NLGN3, PPT1, GRIA4, PRPH2, BBS10, GJC1, ATXN1, PROM1, FOS, NRAS, NPTX1, KRAS, CHD7, QKI, CHRNB1, CACNA1C, COL11A1, PLCB2, USP14	316	1210	13528	0.884507	1	0.999235	100
Annotation Cluster 36	Enrichment Score: 0.9894225483044835
Category	Term	Count	%	PValue	Genes	List Total	Pop Hits	Pop Total	Fold Enrichment	Bonferroni	Benjamini	FDR
KEGG_PATHWAY	hsa04070:Phosphatidylinositol signaling system	7	1.6317	0.00597124	SYNJ1, PIK3C3, PIP5K1A, PLCB2, CALM2, ITPR2, PIP4K2B	115	74	5085	4.18273	0.50674	0.0845502	6.62457
KEGG_PATHWAY	hsa00562:Inositol phosphate metabolism	5	1.1655	0.0320918	SYNJ1, PIK3C3, PIP5K1A, PLCB2, PIP4K2B	115	54	5085	4.0942	0.978697	0.175061	31.1536
GOTERM_BP_FAT	GO:0006644~phospholipid metabolic process	9	2.0979	0.0769452	AGPAT5, LPGAT1, SMPDL3A, PIK3C3, PLA2G1B, SMG1, PIP5K1A, PLCB2, PIP4K2B	316	190	13528	2.02785	1	0.820165	74.3253
GOTERM_BP_FAT	GO:0019637~organophosphate metabolic process	9	2.0979	0.0983136	AGPAT5, LPGAT1, SMPDL3A, PIK3C3, PLA2G1B, SMG1, PIP5K1A, PLCB2, PIP4K2B	316	200	13528	1.92646	1	0.836106	82.7508
GOTERM_MF_FAT	GO:0001727~lipid kinase activity	3	0.699301	0.159559	PIK3C3, PIP5K1A, PIP4K2B	321	29	12983	4.18402	1	0.979394	92.0154
GOTERM_MF_FAT	GO:0004428~inositol or phosphatidylinositol kinase activity	3	0.699301	0.231412	PIK3C3, PIP5K1A, PIP4K2B	321	37	12983	3.27936	1	0.984224	97.823
GOTERM_BP_FAT	GO:0030384~phosphoinositide metabolic process	4	0.932401	0.241538	PIK3C3, SMG1, PIP5K1A, PIP4K2B	316	73	13528	2.34576	1	0.916938	99.0857
GOTERM_BP_FAT	GO:0006650~glycerophospholipid metabolic process	5	1.1655	0.29549	PIK3C3, PLA2G1B, SMG1, PIP5K1A, PIP4K2B	316	118	13528	1.81399	1	0.934731	99.7389
GOTERM_BP_FAT	GO:0046486~glycerolipid metabolic process	6	1.3986	0.325919	PIK3C3, PLA2G1B, SMG1, PIP5K1A, PIP4K2B, PTPN11	316	162	13528	1.58556	1	0.944849	99.8766
Annotation Cluster 37	Enrichment Score: 0.9876981264140768
Category	Term	Count	%	PValue	Genes	List Total	Pop Hits	Pop Total	Fold Enrichment	Bonferroni	Benjamini	FDR
GOTERM_BP_FAT	GO:0030031~cell projection assembly	6	1.3986	0.0442086	CDC42, NCK2, ONECUT2, RPGRIP1L, ACTN2, BBS10	316	83	13528	3.09471	1	0.742431	53.5984
GOTERM_BP_FAT	GO:0042384~cilium assembly	3	0.699301	0.137741	ONECUT2, RPGRIP1L, BBS10	316	28	13528	4.5868	1	0.871521	91.9272
GOTERM_BP_FAT	GO:0060271~cilium morphogenesis	3	0.699301	0.178787	ONECUT2, RPGRIP1L, BBS10	316	33	13528	3.89183	1	0.89095	96.4737
Annotation Cluster 38	Enrichment Score: 0.9475882247554441
Category	Term	Count	%	PValue	Genes	List Total	Pop Hits	Pop Total	Fold Enrichment	Bonferroni	Benjamini	FDR
GOTERM_BP_FAT	GO:0010608~posttranscriptional regulation of gene expression	10	2.331	0.0595697	NCK2, TNFRSF1B, CPEB2, SOX4, QKI, SMAD2, PUM2, TNRC6B, SELT, PAIP2B	316	211	13528	2.02892	1	0.789247	64.7595
SP_PIR_KEYWORDS	translation regulation	5	1.1655	0.0620499	NCK2, CPEB2, QKI, PUM2, TNRC6B	429	67	19235	3.34603	1	0.628985	58.4523
GOTERM_BP_FAT	GO:0006417~regulation of translation	7	1.6317	0.100799	NCK2, CPEB2, QKI, PUM2, TNRC6B, SELT, PAIP2B	316	137	13528	2.18738	1	0.829805	83.5406
GOTERM_BP_FAT	GO:0032268~regulation of cellular protein metabolic process	13	3.0303	0.434936	NCK2, CPEB2, MDFIC, BTRC, NDFIP1, SMAD4, RNF139, IGF1, QKI, PUM2, TNRC6B, SELT, PAIP2B	316	474	13528	1.17412	1	0.96892	99.9938
Annotation Cluster 39	Enrichment Score: 0.9337427252434792
Category	Term	Count	%	PValue	Genes	List Total	Pop Hits	Pop Total	Fold Enrichment	Bonferroni	Benjamini	FDR
GOTERM_BP_FAT	GO:0034329~cell junction assembly	6	1.3986	0.00249906	PARD6B, TNS1, SORBS1, AMOT, ACTN2, GJC1	316	41	13528	6.2649	0.988935	0.430498	4.16012
GOTERM_CC_FAT	GO:0005911~cell-cell junction	8	1.8648	0.143441	PARD6B, CADM1, SORBS1, VAPA, ASH1L, AMOT, CDH2, GJC1	292	190	12782	1.84311	1	0.745116	87.4864
GOTERM_CC_FAT	GO:0043296~apical junction complex	5	1.1655	0.188997	PARD6B, SORBS1, VAPA, ASH1L, AMOT	292	99	12782	2.21081	1	0.809813	93.9912
GOTERM_CC_FAT	GO:0016327~apicolateral plasma membrane	5	1.1655	0.202978	PARD6B, SORBS1, VAPA, ASH1L, AMOT	292	102	12782	2.14578	1	0.826677	95.2422
GOTERM_CC_FAT	GO:0070160~occluding junction	4	0.932401	0.231453	PARD6B, VAPA, ASH1L, AMOT	292	73	12782	2.39857	1	0.842567	97.0804
GOTERM_CC_FAT	GO:0005923~tight junction	4	0.932401	0.231453	PARD6B, VAPA, ASH1L, AMOT	292	73	12782	2.39857	1	0.842567	97.0804
SP_PIR_KEYWORDS	Tight junction	3	0.699301	0.394932	PARD6B, ASH1L, AMOT	429	61	19235	2.20509	1	0.910813	99.8981
Annotation Cluster 40	Enrichment Score: 0.8619035331960859
Category	Term	Count	%	PValue	Genes	List Total	Pop Hits	Pop Total	Fold Enrichment	Bonferroni	Benjamini	FDR
GOTERM_BP_FAT	GO:0001764~neuron migration	5	1.1655	0.0617609	NRCAM, CAV2, PHOX2B, PAX6, NR2F2	316	64	13528	3.34454	1	0.787898	66.1282
GOTERM_BP_FAT	GO:0016477~cell migration	11	2.5641	0.112149	NRCAM, CAV2, PHOX2B, NCK2, TNS1, PAX6, PLA2G1B, AMOT, FOXC1, CDH2, NR2F2	316	276	13528	1.7062	1	0.849652	86.7344
GOTERM_BP_FAT	GO:0048870~cell motility	11	2.5641	0.180883	NRCAM, CAV2, PHOX2B, NCK2, TNS1, PAX6, PLA2G1B, AMOT, FOXC1, CDH2, NR2F2	316	307	13528	1.53391	1	0.891063	96.6235
GOTERM_BP_FAT	GO:0051674~localization of cell	11	2.5641	0.180883	NRCAM, CAV2, PHOX2B, NCK2, TNS1, PAX6, PLA2G1B, AMOT, FOXC1, CDH2, NR2F2	316	307	13528	1.53391	1	0.891063	96.6235
GOTERM_BP_FAT	GO:0006928~cell motion	15	3.4965	0.216359	PHOX2B, CAV2, PAX6, IGF1, CDH2, ARPC5, CCNL2, NRCAM, NCK2, TNS1, ANK3, PLA2G1B, AMOT, FOXC1, NR2F2	316	475	13528	1.3519	1	0.910297	98.408
Annotation Cluster 41	Enrichment Score: 0.8429118990427642
Category	Term	Count	%	PValue	Genes	List Total	Pop Hits	Pop Total	Fold Enrichment	Bonferroni	Benjamini	FDR
GOTERM_BP_FAT	GO:0006909~phagocytosis	4	0.932401	0.100696	CORO1C, VAMP7, MEGF10, ELMOD1	316	48	13528	3.56751	1	0.832275	83.5086
GOTERM_BP_FAT	GO:0016044~membrane organization	14	3.2634	0.109517	CAV2, VAPA, LRP1B, SYNJ1, PPT1, MEGF10, CORO1C, NRCAM, NRAS, KRAS, VAMP7, DNAJC6, CHRNB1, ELMOD1	316	381	13528	1.57308	1	0.844971	86.0505
GOTERM_BP_FAT	GO:0010324~membrane invagination	9	2.0979	0.14348	CORO1C, NRAS, KRAS, VAMP7, LRP1B, SYNJ1, PPT1, MEGF10, ELMOD1	316	220	13528	1.75132	1	0.877063	92.7927
GOTERM_BP_FAT	GO:0006897~endocytosis	9	2.0979	0.14348	CORO1C, NRAS, KRAS, VAMP7, LRP1B, SYNJ1, PPT1, MEGF10, ELMOD1	316	220	13528	1.75132	1	0.877063	92.7927
GOTERM_BP_FAT	GO:0016192~vesicle-mediated transport	17	3.9627	0.268761	CAV2, CPLX1, LRP1B, SYNJ1, VPS41, PPT1, MEGF10, CORO1C, NRAS, KRAS, TRAPPC6B, VAMP7, DNAJC6, EXOC6, EXOC5, CACNA1C, ELMOD1	316	576	13528	1.26349	1	0.925461	99.5085
Annotation Cluster 42	Enrichment Score: 0.8162611634830074
Category	Term	Count	%	PValue	Genes	List Total	Pop Hits	Pop Total	Fold Enrichment	Bonferroni	Benjamini	FDR
UP_SEQ_FEATURE	domain:LisH	3	0.699301	0.128838	MKLN1, NOLC1, C20ORF11	428	28	19113	4.78463	1	0.988907	89.7677
INTERPRO	IPR006594:LisH dimerisation motif	3	0.699301	0.140692	MKLN1, NOLC1, C20ORF11	394	28	16659	4.53018	1	0.99683	89.9308
SMART	SM00667:LisH	3	0.699301	0.196292	MKLN1, NOLC1, C20ORF11	266	28	9079	3.65695	1	0.988242	93.273
Annotation Cluster 43	Enrichment Score: 0.8090826529826718
Category	Term	Count	%	PValue	Genes	List Total	Pop Hits	Pop Total	Fold Enrichment	Bonferroni	Benjamini	FDR
GOTERM_BP_FAT	GO:0006029~proteoglycan metabolic process	5	1.1655	0.0174439	GAL3ST4, IGF1, COL11A1, GLCE, HS2ST1	316	43	13528	4.97792	1	0.575188	25.8322
GOTERM_BP_FAT	GO:0030166~proteoglycan biosynthetic process	4	0.932401	0.0218799	GAL3ST4, IGF1, GLCE, HS2ST1	316	26	13528	6.58617	1	0.630471	31.3179
SP_PIR_KEYWORDS	Signal-anchor	13	3.0303	0.232078	GAL3ST4, ATP1B1, GCNT2, ST8SIA1, GLCE, HS2ST1, CISD1, VAMP7, SYT14, ERAP1, ODZ1, ACSL3, GCNT1	429	421	19235	1.38451	1	0.841705	97.3237
GOTERM_BP_FAT	GO:0006790~sulfur metabolic process	5	1.1655	0.279834	GAL3ST4, MOCS2, IGF1, GLCE, HS2ST1	316	115	13528	1.86131	1	0.930169	99.6207
GOTERM_BP_FAT	GO:0009101~glycoprotein biosynthetic process	6	1.3986	0.307597	GAL3ST4, ST8SIA1, IGF1, GCNT1, GLCE, HS2ST1	316	158	13528	1.6257	1	0.940129	99.8054
GOTERM_BP_FAT	GO:0044272~sulfur compound biosynthetic process	3	0.699301	0.325204	IGF1, GLCE, HS2ST1	316	50	13528	2.56861	1	0.945072	99.8744
GOTERM_BP_FAT	GO:0009100~glycoprotein metabolic process	7	1.6317	0.33286	GAL3ST4, ST8SIA1, IGF1, COL11A1, GCNT1, GLCE, HS2ST1	316	202	13528	1.48352	1	0.947641	99.8965
UP_SEQ_FEATURE	topological domain:Lumenal	12	2.7972	0.408053	GAL3ST4, GCNT2, RHBDF1, ST8SIA1, ERAP1, PRPH2, GCNT1, GLCE, SSR1, SSR3, HS2ST1, SORCS3	428	444	19113	1.20693	1	0.999936	99.9828
Annotation Cluster 44	Enrichment Score: 0.7861268529841168
Category	Term	Count	%	PValue	Genes	List Total	Pop Hits	Pop Total	Fold Enrichment	Bonferroni	Benjamini	FDR
GOTERM_BP_FAT	GO:0010629~negative regulation of gene expression	19	4.4289	0.0478007	HMGB1, BCLAF1, KLF12, CREBZF, THRB, NDFIP1, SMAD4, CBX4, LEF1, TLE1, SMAD2, FOXP1, ATXN1, PCGF2, TRPS1, GRLF1, TNRC6B, NRG1, NR2F2	316	504	13528	1.61387	1	0.747814	56.4725
GOTERM_BP_FAT	GO:0016481~negative regulation of transcription	17	3.9627	0.0710304	HMGB1, BCLAF1, KLF12, CREBZF, THRB, SMAD4, CBX4, LEF1, TLE1, SMAD2, FOXP1, ATXN1, PCGF2, TRPS1, GRLF1, NRG1, NR2F2	316	459	13528	1.58556	1	0.813396	71.3838
GOTERM_BP_FAT	GO:0006357~regulation of transcription from RNA polymerase II promoter	24	5.59441	0.0833834	ZBTB7B, HMGB1, KLF12, THRB, MAFB, MAML1, MORF4L2, ONECUT2, CBX4, SMAD4, PAX6, LEF1, IGF1, TLE1, SMAD2, SOX7, FOXP1, ATXN1, FOS, PCGF2, BCL11B, PLA2G1B, FOXC1, NR2F2	316	727	13528	1.41326	1	0.828107	77.2026
GOTERM_BP_FAT	GO:0010558~negative regulation of macromolecule biosynthetic process	19	4.4289	0.088282	HMGB1, BCLAF1, KLF12, CREBZF, THRB, SMAD4, CBX4, LEF1, TLE1, SMAD2, FOXP1, PAIP2B, ATXN1, PCGF2, TRPS1, GRLF1, NR2F2, NRG1, PGGT1B	316	547	13528	1.48701	1	0.826435	79.1855
GOTERM_BP_FAT	GO:0045934~negative regulation of nucleobase, nucleoside, nucleotide and nucleic acid metabolic process	18	4.1958	0.0905788	HMGB1, BCLAF1, KLF12, CREBZF, THRB, NDFIP1, SMAD4, CBX4, LEF1, TLE1, SMAD2, FOXP1, ATXN1, PCGF2, TRPS1, GRLF1, NRG1, NR2F2	316	512	13528	1.50504	1	0.825167	80.0583
GOTERM_BP_FAT	GO:0051172~negative regulation of nitrogen compound metabolic process	18	4.1958	0.0986911	HMGB1, BCLAF1, KLF12, CREBZF, THRB, NDFIP1, SMAD4, CBX4, LEF1, TLE1, SMAD2, FOXP1, ATXN1, PCGF2, TRPS1, GRLF1, NRG1, NR2F2	316	519	13528	1.48474	1	0.834436	82.873
GOTERM_BP_FAT	GO:0009890~negative regulation of biosynthetic process	19	4.4289	0.122003	HMGB1, BCLAF1, KLF12, CREBZF, THRB, SMAD4, CBX4, LEF1, TLE1, SMAD2, FOXP1, PAIP2B, ATXN1, PCGF2, TRPS1, GRLF1, NR2F2, NRG1, PGGT1B	316	573	13528	1.41953	1	0.855655	89.0246
GOTERM_BP_FAT	GO:0031327~negative regulation of cellular biosynthetic process	18	4.1958	0.160827	HMGB1, BCLAF1, KLF12, CREBZF, THRB, SMAD4, CBX4, LEF1, TLE1, SMAD2, FOXP1, PAIP2B, ATXN1, PCGF2, TRPS1, GRLF1, NR2F2, NRG1	316	561	13528	1.37359	1	0.891674	94.9082
GOTERM_MF_FAT	GO:0016564~transcription repressor activity	11	2.5641	0.253796	ATXN1, BCLAF1, CREBZF, KLF12, THRB, TRPS1, GRLF1, CBX4, TLE1, NR2F2, FOXP1	321	316	12983	1.40791	1	0.985607	98.5835
GOTERM_BP_FAT	GO:0010605~negative regulation of macromolecule metabolic process	21	4.8951	0.26597	HMGB1, BCLAF1, KLF12, CREBZF, THRB, NDFIP1, SMAD4, CBX4, LEF1, TLE1, SMAD2, FOXP1, PAIP2B, ATXN1, PCGF2, TRPS1, GRLF1, TNRC6B, NR2F2, NRG1, PGGT1B	316	734	13528	1.22481	1	0.925785	99.4757
GOTERM_MF_FAT	GO:0003714~transcription corepressor activity	6	1.3986	0.287057	KLF12, THRB, GRLF1, CBX4, TLE1, NR2F2	321	145	12983	1.67361	1	0.989262	99.2701
GOTERM_BP_FAT	GO:0045892~negative regulation of transcription, DNA-dependent	11	2.5641	0.317921	HMGB1, PCGF2, KLF12, TRPS1, SMAD4, CBX4, LEF1, TLE1, SMAD2, NR2F2, FOXP1	316	356	13528	1.32278	1	0.943954	99.8493
GOTERM_BP_FAT	GO:0051253~negative regulation of RNA metabolic process	11	2.5641	0.341665	HMGB1, PCGF2, KLF12, TRPS1, SMAD4, CBX4, LEF1, TLE1, SMAD2, NR2F2, FOXP1	316	362	13528	1.30086	1	0.948912	99.9174
GOTERM_MF_FAT	GO:0003712~transcription cofactor activity	11	2.5641	0.408942	PHOX2B, KLF12, THRB, MAML1, GRLF1, CBX4, TFB2M, TLE1, ACTN2, NRG1, NR2F2	321	363	12983	1.22562	1	0.995097	99.9522
GOTERM_BP_FAT	GO:0000122~negative regulation of transcription from RNA polymerase II promoter	8	1.8648	0.427924	HMGB1, PCGF2, KLF12, CBX4, LEF1, TLE1, NR2F2, FOXP1	316	266	13528	1.28752	1	0.968022	99.9924
Annotation Cluster 45	Enrichment Score: 0.7784028127371825
Category	Term	Count	%	PValue	Genes	List Total	Pop Hits	Pop Total	Fold Enrichment	Bonferroni	Benjamini	FDR
GOTERM_BP_FAT	GO:0008542~visual learning	5	1.1655	0.00331536	ATXN1, NRAS, KRAS, NLGN3, CACNA1C	316	27	13528	7.9278	0.997465	0.449956	5.48332
GOTERM_BP_FAT	GO:0007632~visual behavior	5	1.1655	0.00552626	ATXN1, NRAS, KRAS, NLGN3, CACNA1C	316	31	13528	6.90486	0.999953	0.509578	8.98131
GOTERM_BP_FAT	GO:0007612~learning	6	1.3986	0.0127404	ATXN1, NRAS, FOS, KRAS, NLGN3, CACNA1C	316	60	13528	4.28101	1	0.588396	19.5668
GOTERM_BP_FAT	GO:0009416~response to light stimulus	7	1.6317	0.103446	ATXN1, NRAS, FOS, TRPC3, KRAS, NLGN3, CACNA1C	316	138	13528	2.17153	1	0.835237	84.3443
GOTERM_BP_FAT	GO:0007611~learning or memory	6	1.3986	0.11723	ATXN1, NRAS, FOS, KRAS, NLGN3, CACNA1C	316	111	13528	2.31406	1	0.853145	87.9661
GOTERM_BP_FAT	GO:0007610~behavior	16	3.7296	0.134513	NLGN3, CCNL2, ATXN1, PLCL1, FOS, NRAS, CHD7, KRAS, CNR1, SCN9A, PLA2G1B, AMOT, CHRNB1, CACNA1C, CMTM6, SPN	316	469	13528	1.46047	1	0.868863	91.3984
GOTERM_BP_FAT	GO:0009314~response to radiation	8	1.8648	0.190943	ATXN1, NRAS, FOS, XRCC2, TRPC3, KRAS, NLGN3, CACNA1C	316	200	13528	1.71241	1	0.900886	97.2627
KEGG_PATHWAY	hsa04662:B cell receptor signaling pathway	4	0.932401	0.23623	NRAS, FOS, KRAS, SOS1	115	75	5085	2.35826	1	0.530992	95.423
GOTERM_BP_FAT	GO:0051969~regulation of transmission of nerve impulse	6	1.3986	0.258176	NRAS, KRAS, NLGN3, GRIA4, CDH2, CAMK2A	316	147	13528	1.74735	1	0.923621	99.3727
GOTERM_BP_FAT	GO:0031644~regulation of neurological system process	6	1.3986	0.284923	NRAS, KRAS, NLGN3, GRIA4, CDH2, CAMK2A	316	153	13528	1.67883	1	0.930821	99.6637
GOTERM_BP_FAT	GO:0050804~regulation of synaptic transmission	5	1.1655	0.390668	NRAS, KRAS, NLGN3, GRIA4, CAMK2A	316	136	13528	1.5739	1	0.960011	99.9778
GOTERM_BP_FAT	GO:0044057~regulation of system process	9	2.0979	0.433435	NRAS, KRAS, THRB, NLGN3, GRIA4, CDH2, CACNA1C, CAMK2A, PTPN11	316	309	13528	1.2469	1	0.968782	99.9935
GOTERM_BP_FAT	GO:0009628~response to abiotic stimulus	10	2.331	0.495044	ATXN1, NRAS, FOS, XRCC2, TRPC3, KRAS, ST8SIA1, NLGN3, CACNA1C, COL11A1	316	368	13528	1.16332	1	0.977802	99.9991
GOTERM_BP_FAT	GO:0007568~aging	3	0.699301	0.729943	NRAS, FOS, KRAS	316	110	13528	1.16755	1	0.997112	100
SP_PIR_KEYWORDS	palmitate	4	0.932401	0.856115	NRAS, RGS20, KRAS, GRIA4	429	213	19235	0.842006	1	0.994425	100
UP_SEQ_FEATURE	lipid moiety-binding region:S-palmitoyl cysteine	3	0.699301	0.914995	NRAS, KRAS, GRIA4	428	181	19113	0.740164	1	1	100
GOTERM_BP_FAT	GO:0050890~cognition	15	3.4965	0.966035	PAX6, NLGN3, PPT1, PRPH2, BBS10, GJC1, PROM1, ATXN1, FOS, NRAS, CHD7, KRAS, CACNA1C, COL11A1, PLCB2	316	909	13528	0.706438	1	0.999997	100
Annotation Cluster 46	Enrichment Score: 0.7743432195466491
Category	Term	Count	%	PValue	Genes	List Total	Pop Hits	Pop Total	Fold Enrichment	Bonferroni	Benjamini	FDR
GOTERM_BP_FAT	GO:0048858~cell projection morphogenesis	11	2.5641	0.0613473	NRCAM, IGF1R, PARD6B, SLITRK4, ANK3, BCL11B, ONECUT2, PAX6, RPGRIP1L, BBS10, PTPN11	316	245	13528	1.92209	1	0.794589	65.8737
GOTERM_BP_FAT	GO:0000902~cell morphogenesis	14	3.2634	0.0737099	PARD6B, ONECUT2, RPGRIP1L, PAX6, LEF1, BBS10, PTPN11, NRCAM, IGF1R, CDC42, SLITRK4, ANK3, BCL11B, SPN	316	356	13528	1.68354	1	0.813767	72.7536
GOTERM_BP_FAT	GO:0032990~cell part morphogenesis	11	2.5641	0.0771451	NRCAM, IGF1R, PARD6B, SLITRK4, ANK3, BCL11B, ONECUT2, PAX6, RPGRIP1L, BBS10, PTPN11	316	256	13528	1.8395	1	0.817338	74.4195
GOTERM_BP_FAT	GO:0030030~cell projection organization	14	3.2634	0.0906392	PARD6B, ONECUT2, RPGRIP1L, PAX6, ACTN2, BBS10, PTPN11, NRCAM, CDC42, IGF1R, NCK2, SLITRK4, ANK3, BCL11B	316	368	13528	1.62865	1	0.822274	80.0807
GOTERM_BP_FAT	GO:0032989~cellular component morphogenesis	14	3.2634	0.138118	PARD6B, ONECUT2, RPGRIP1L, PAX6, LEF1, BBS10, PTPN11, NRCAM, IGF1R, CDC42, SLITRK4, ANK3, BCL11B, SPN	316	397	13528	1.50968	1	0.870275	91.987
GOTERM_BP_FAT	GO:0007409~axonogenesis	8	1.8648	0.165425	NRCAM, IGF1R, PARD6B, SLITRK4, ANK3, BCL11B, PAX6, PTPN11	316	193	13528	1.77451	1	0.890768	95.3618
GOTERM_BP_FAT	GO:0000904~cell morphogenesis involved in differentiation	9	2.0979	0.209722	NRCAM, IGF1R, PARD6B, SLITRK4, ANK3, BCL11B, PAX6, LEF1, PTPN11	316	244	13528	1.57906	1	0.9087	98.1629
GOTERM_BP_FAT	GO:0048667~cell morphogenesis involved in neuron differentiation	8	1.8648	0.217	NRCAM, IGF1R, PARD6B, SLITRK4, ANK3, BCL11B, PAX6, PTPN11	316	209	13528	1.63867	1	0.908649	98.43
GOTERM_BP_FAT	GO:0048812~neuron projection morphogenesis	8	1.8648	0.230049	NRCAM, IGF1R, PARD6B, SLITRK4, ANK3, BCL11B, PAX6, PTPN11	316	213	13528	1.60789	1	0.911577	98.8198
GOTERM_BP_FAT	GO:0031175~neuron projection development	8	1.8648	0.388855	NRCAM, IGF1R, PARD6B, SLITRK4, ANK3, BCL11B, PAX6, PTPN11	316	256	13528	1.33782	1	0.959702	99.9766
GOTERM_BP_FAT	GO:0048666~neuron development	10	2.331	0.392583	NRCAM, IGF1R, PARD6B, SLITRK4, ANK3, BCL11B, ONECUT2, PAX6, PPT1, PTPN11	316	339	13528	1.26284	1	0.9599	99.979
GOTERM_BP_FAT	GO:0030182~neuron differentiation	12	2.7972	0.442018	NRCAM, IGF1R, CDC42, PARD6B, SLITRK4, ANK3, BCL11B, ONECUT2, PAX6, SMAD4, PPT1, PTPN11	316	438	13528	1.17288	1	0.970171	99.995
Annotation Cluster 47	Enrichment Score: 0.7671488611828176
Category	Term	Count	%	PValue	Genes	List Total	Pop Hits	Pop Total	Fold Enrichment	Bonferroni	Benjamini	FDR
GOTERM_BP_FAT	GO:0051094~positive regulation of developmental process	11	2.5641	0.11608	NRCAM, PHOX2B, XRCC2, THRB, MORF4L2, PAX6, SMAD4, ERAP1, AMOT, SMAD2, NRG1	316	278	13528	1.69393	1	0.852607	87.6972
GOTERM_BP_FAT	GO:0045597~positive regulation of cell differentiation	9	2.0979	0.167039	NRCAM, PHOX2B, XRCC2, THRB, MORF4L2, PAX6, SMAD4, SMAD2, NRG1	316	229	13528	1.68249	1	0.891701	95.5117
GOTERM_BP_FAT	GO:0060284~regulation of cell development	8	1.8648	0.203067	NRCAM, PHOX2B, XRCC2, PAX6, SMAD4, SMAD2, CDH2, TIMP2	316	205	13528	1.67064	1	0.905739	97.8817
GOTERM_BP_FAT	GO:0010720~positive regulation of cell development	4	0.932401	0.216866	XRCC2, PAX6, SMAD4, SMAD2	316	69	13528	2.48175	1	0.909684	98.4254
Annotation Cluster 48	Enrichment Score: 0.7544236007848933
Category	Term	Count	%	PValue	Genes	List Total	Pop Hits	Pop Total	Fold Enrichment	Bonferroni	Benjamini	FDR
UP_SEQ_FEATURE	domain:JmjC	3	0.699301	0.144122	JHDM1D, C14ORF169, JMJD1C	428	30	19113	4.46565	1	0.991391	92.363
INTERPRO	IPR003347:Transcription factor jumonji/aspartyl beta-hydroxylase	3	0.699301	0.165505	JHDM1D, C14ORF169, JMJD1C	394	31	16659	4.09178	1	0.997995	93.5385
SMART	SM00558:JmjC	3	0.699301	0.228659	JHDM1D, C14ORF169, JMJD1C	266	31	9079	3.30306	1	0.991358	95.9512
Annotation Cluster 49	Enrichment Score: 0.7514357393974922
Category	Term	Count	%	PValue	Genes	List Total	Pop Hits	Pop Total	Fold Enrichment	Bonferroni	Benjamini	FDR
GOTERM_BP_FAT	GO:0051098~regulation of binding	9	2.0979	0.0268133	KRAS, CREBZF, SMAD4, PLA2G1B, SMAD2, NRG1, NR2F2, CAMK2A, CALM2	316	153	13528	2.51824	1	0.671061	36.9695
GOTERM_BP_FAT	GO:0051101~regulation of DNA binding	6	1.3986	0.152001	KRAS, CREBZF, PLA2G1B, NR2F2, CAMK2A, CALM2	316	121	13528	2.12282	1	0.887204	93.9181
GOTERM_BP_FAT	GO:0051090~regulation of transcription factor activity	5	1.1655	0.218929	KRAS, CREBZF, PLA2G1B, NR2F2, CAMK2A	316	103	13528	2.07816	1	0.907301	98.4944
GOTERM_BP_FAT	GO:0043388~positive regulation of DNA binding	4	0.932401	0.222985	KRAS, PLA2G1B, CAMK2A, CALM2	316	70	13528	2.44629	1	0.908386	98.6218
GOTERM_BP_FAT	GO:0051092~positive regulation of NF-kappaB transcription factor activity	3	0.699301	0.247323	KRAS, PLA2G1B, CAMK2A	316	41	13528	3.13245	1	0.920481	99.1972
GOTERM_BP_FAT	GO:0051099~positive regulation of binding	4	0.932401	0.272969	KRAS, PLA2G1B, CAMK2A, CALM2	316	78	13528	2.19539	1	0.927208	99.5544
GOTERM_BP_FAT	GO:0051091~positive regulation of transcription factor activity	3	0.699301	0.40907	KRAS, PLA2G1B, CAMK2A	316	60	13528	2.14051	1	0.964356	99.9868
Annotation Cluster 50	Enrichment Score: 0.7364112681258123
Category	Term	Count	%	PValue	Genes	List Total	Pop Hits	Pop Total	Fold Enrichment	Bonferroni	Benjamini	FDR
INTERPRO	IPR003578:Ras small GTPase, Rho type	4	0.932401	0.0110235	CDC42, RND3, RHOBTB1, RHOH	394	20	16659	8.45635	0.999662	0.864396	15.4498
SMART	SM00174:RHO	4	0.932401	0.019409	CDC42, RND3, RHOBTB1, RHOH	266	20	9079	6.82632	0.972312	0.697474	21.5012
KEGG_PATHWAY	hsa05211:Renal cell carcinoma	6	1.3986	0.0197478	CDC42, NRAS, KRAS, PAK2, SOS1, PTPN11	115	70	5085	3.79006	0.904969	0.15474	20.4084
INTERPRO	IPR013753:Ras	8	1.8648	0.0287364	CDC42, NRAS, RND3, KRAS, GRLF1, RHOBTB1, EFCAB4B, RHOH	394	125	16659	2.70603	1	0.927763	35.6897
PIR_SUPERFAMILY	PIRSF037169:small GTPase, Rho type	3	0.699301	0.0352156	CDC42, RND3, RHOH	149	15	7396	9.92752	0.998181	0.998181	35.592
INTERPRO	IPR001806:Ras GTPase	8	1.8648	0.0410213	CDC42, NRAS, RND3, KRAS, RHOBTB1, EFCAB4B, ARL4A, RHOH	394	135	16659	2.50558	1	0.919272	46.9625
KEGG_PATHWAY	hsa04370:VEGF signaling pathway	5	1.1655	0.0867509	CDC42, NRAS, SH2D2A, KRAS, PLA2G1B	115	75	5085	2.94783	0.999978	0.308744	64.6029
INTERPRO	IPR005225:Small GTP-binding protein	8	1.8648	0.100936	CDC42, NRAS, RND3, KRAS, RHOBTB1, EFCAB4B, ARL4A, RHOH	394	167	16659	2.02547	1	0.991727	80.0301
UP_SEQ_FEATURE	short sequence motif:Effector region	5	1.1655	0.163266	CDC42, NRAS, RND3, KRAS, RHOH	428	95	19113	2.35034	1	0.99402	94.7453
SP_PIR_KEYWORDS	methylation	9	2.0979	0.17385	CDC42, NRAS, RND3, KRAS, QKI, SFRS1, UBL3, CALM2, RHOH	429	242	19235	1.66749	1	0.817264	92.7094
GOTERM_BP_FAT	GO:0007264~small GTPase mediated signal transduction	11	2.5641	0.176238	CDC42, NRAS, RND3, KRAS, SOS1, RHOBTB1, IGF1, RAPGEF2, EFCAB4B, ARL4A, RHOH	316	305	13528	1.54397	1	0.890155	96.2831
UP_SEQ_FEATURE	propeptide:Removed in mature form	8	1.8648	0.252881	CDC42, NRAS, RND3, KRAS, PRND, CD109, UBL3, RHOH	428	229	19113	1.56005	1	0.9987	99.192
SP_PIR_KEYWORDS	prenylation	6	1.3986	0.267562	CDC42, NRAS, RND3, KRAS, UBL3, RHOH	429	156	19235	1.72449	1	0.86674	98.601
GOTERM_CC_FAT	GO:0031225~anchored to membrane	7	1.6317	0.391368	NCAM1, NRAS, RGS20, PAK2, PRND, CD109, UBL3	292	220	12782	1.39281	1	0.902189	99.8725
KEGG_PATHWAY	hsa04062:Chemokine signaling pathway	6	1.3986	0.409711	CDC42, NRAS, KRAS, SOS1, PLCB2, CCNL2	115	187	5085	1.41874	1	0.704671	99.7601
SP_PIR_KEYWORDS	gtp-binding	9	2.0979	0.452294	CDC42, NRAS, RND3, KRAS, NOLC1, RHOBTB1, EFCAB4B, ARL4A, RHOH	429	329	19235	1.22654	1	0.919652	99.974
SP_PIR_KEYWORDS	lipoprotein	16	3.7296	0.455599	LRP1B, PRND, CD109, GRIA4, ZNRF1, UBL3, NCAM1, CDC42, RND3, NRAS, RGS20, KRAS, PAK2, NR2F2, ARL4A, RHOH	429	642	19235	1.11743	1	0.919309	99.9761
UP_SEQ_FEATURE	nucleotide phosphate-binding region:GTP	7	1.6317	0.648296	CDC42, NRAS, RND3, KRAS, RHOBTB1, ARL4A, RHOH	428	295	19113	1.05965	1	0.999998	100
UP_SEQ_FEATURE	lipid moiety-binding region:S-geranylgeranyl cysteine	3	0.699301	0.66838	CDC42, UBL3, RHOH	428	102	19113	1.31343	1	0.999999	100
GOTERM_MF_FAT	GO:0005525~GTP binding	9	2.0979	0.702111	CDC42, NRAS, RND3, KRAS, NOLC1, RHOBTB1, EFCAB4B, ARL4A, RHOH	321	372	12983	0.97852	1	0.997408	100
GOTERM_MF_FAT	GO:0019001~guanyl nucleotide binding	9	2.0979	0.729478	CDC42, NRAS, RND3, KRAS, NOLC1, RHOBTB1, EFCAB4B, ARL4A, RHOH	321	382	12983	0.952904	1	0.997974	100
GOTERM_MF_FAT	GO:0032561~guanyl ribonucleotide binding	9	2.0979	0.729478	CDC42, NRAS, RND3, KRAS, NOLC1, RHOBTB1, EFCAB4B, ARL4A, RHOH	321	382	12983	0.952904	1	0.997974	100
GOTERM_CC_FAT	GO:0009898~internal side of plasma membrane	6	1.3986	0.850381	CAV2, CDC42, NRAS, KRAS, TOMM34, RHOH	292	316	12782	0.831151	1	0.993656	100
GOTERM_MF_FAT	GO:0003924~GTPase activity	4	0.932401	0.896137	CDC42, NRAS, RND3, KRAS	321	211	12983	0.766739	1	0.999905	100
Annotation Cluster 51	Enrichment Score: 0.728500078261759
Category	Term	Count	%	PValue	Genes	List Total	Pop Hits	Pop Total	Fold Enrichment	Bonferroni	Benjamini	FDR
GOTERM_BP_FAT	GO:0030217~T cell differentiation	5	1.1655	0.0646599	CHD7, BCL11B, SOX4, SPN, RHOH	316	65	13528	3.29309	1	0.798966	67.8622
GOTERM_BP_FAT	GO:0002521~leukocyte differentiation	7	1.6317	0.0856876	CDC42, CHD7, BCL11B, SOX4, SPN, FOXP1, RHOH	316	131	13528	2.28756	1	0.826696	78.1565
GOTERM_BP_FAT	GO:0030098~lymphocyte differentiation	6	1.3986	0.0925158	CHD7, BCL11B, SOX4, SPN, FOXP1, RHOH	316	103	13528	2.49379	1	0.819705	80.7674
GOTERM_BP_FAT	GO:0042110~T cell activation	6	1.3986	0.170834	NCK2, CHD7, BCL11B, SOX4, SPN, RHOH	316	126	13528	2.03858	1	0.889632	95.8466
GOTERM_BP_FAT	GO:0030097~hemopoiesis	9	2.0979	0.186958	CDC42, CHD7, BCL11B, RTKN2, SOX4, CDK6, SPN, FOXP1, RHOH	316	236	13528	1.63259	1	0.898285	97.0244
GOTERM_BP_FAT	GO:0048534~hemopoietic or lymphoid organ development	9	2.0979	0.262302	CDC42, CHD7, BCL11B, RTKN2, SOX4, CDK6, SPN, FOXP1, RHOH	316	260	13528	1.48189	1	0.925373	99.4294
GOTERM_BP_FAT	GO:0002520~immune system development	9	2.0979	0.316294	CDC42, CHD7, BCL11B, RTKN2, SOX4, CDK6, SPN, FOXP1, RHOH	316	276	13528	1.39598	1	0.943622	99.843
GOTERM_BP_FAT	GO:0046649~lymphocyte activation	7	1.6317	0.320338	NCK2, CHD7, BCL11B, SOX4, SPN, FOXP1, RHOH	316	199	13528	1.50588	1	0.944099	99.8581
GOTERM_BP_FAT	GO:0045321~leukocyte activation	8	1.8648	0.335868	NCK2, CHD7, VAMP7, BCL11B, SOX4, SPN, FOXP1, RHOH	316	242	13528	1.41521	1	0.946871	99.9042
GOTERM_BP_FAT	GO:0001775~cell activation	9	2.0979	0.355012	NCK2, CHD7, VAMP7, BCL11B, PDGFRA, SOX4, SPN, FOXP1, RHOH	316	287	13528	1.34248	1	0.95253	99.9417
Annotation Cluster 52	Enrichment Score: 0.7222160839445011
Category	Term	Count	%	PValue	Genes	List Total	Pop Hits	Pop Total	Fold Enrichment	Bonferroni	Benjamini	FDR
GOTERM_BP_FAT	GO:0048340~paraxial mesoderm morphogenesis	3	0.699301	0.0137926	LEF1, SMAD2, FOXC1	316	8	13528	16.0538	1	0.565394	21.0102
GOTERM_BP_FAT	GO:0048339~paraxial mesoderm development	3	0.699301	0.0305785	LEF1, SMAD2, FOXC1	316	12	13528	10.7025	1	0.695587	40.985
GOTERM_BP_FAT	GO:0007369~gastrulation	5	1.1655	0.0801942	SMAD4, LEF1, AMOT, SMAD2, FOXC1	316	70	13528	3.05787	1	0.822628	75.8175
GOTERM_BP_FAT	GO:0001707~mesoderm formation	3	0.699301	0.204217	LEF1, SMAD2, FOXC1	316	36	13528	3.56751	1	0.905868	97.933
GOTERM_BP_FAT	GO:0048332~mesoderm morphogenesis	3	0.699301	0.221382	LEF1, SMAD2, FOXC1	316	38	13528	3.37975	1	0.907744	98.5727
GOTERM_BP_FAT	GO:0001704~formation of primary germ layer	3	0.699301	0.238658	LEF1, SMAD2, FOXC1	316	40	13528	3.21076	1	0.91616	99.025
GOTERM_BP_FAT	GO:0001822~kidney development	4	0.932401	0.38769	SMAD4, RPGRIP1L, LEF1, FOXC1	316	96	13528	1.78376	1	0.95967	99.9759
GOTERM_BP_FAT	GO:0048729~tissue morphogenesis	6	1.3986	0.411277	SMAD4, GRLF1, LEF1, SMAD2, FOXC1, COL11A1	316	180	13528	1.427	1	0.964779	99.9876
GOTERM_BP_FAT	GO:0001655~urogenital system development	4	0.932401	0.474063	SMAD4, RPGRIP1L, LEF1, FOXC1	316	110	13528	1.55673	1	0.974866	99.9982
GOTERM_BP_FAT	GO:0007498~mesoderm development	3	0.699301	0.517111	LEF1, SMAD2, FOXC1	316	74	13528	1.73555	1	0.980454	99.9996
GOTERM_MF_FAT	GO:0016563~transcription activator activity	9	2.0979	0.796834	ZNF398, MYT1L, MAML1, SMAD4, LEF1, SMAD2, ACTN2, FOXC1, MYBL1	321	410	12983	0.887828	1	0.99909	100
Annotation Cluster 53	Enrichment Score: 0.7093441736720437
Category	Term	Count	%	PValue	Genes	List Total	Pop Hits	Pop Total	Fold Enrichment	Bonferroni	Benjamini	FDR
GOTERM_BP_FAT	GO:0006461~protein complex assembly	17	3.9627	0.131622	SMARCAD1, CAV2, PARD6B, REPS2, PRND, SMAD4, SMAD2, ACTN2, CDH2, NCK2, IGF1R, PAK2, IPO5, PRKAA2, TNPO2, ATPAF1, NRG1	316	505	13528	1.44113	1	0.866828	90.8972
GOTERM_BP_FAT	GO:0070271~protein complex biogenesis	17	3.9627	0.131622	SMARCAD1, CAV2, PARD6B, REPS2, PRND, SMAD4, SMAD2, ACTN2, CDH2, NCK2, IGF1R, PAK2, IPO5, PRKAA2, TNPO2, ATPAF1, NRG1	316	505	13528	1.44113	1	0.866828	90.8972
GOTERM_BP_FAT	GO:0043623~cellular protein complex assembly	7	1.6317	0.177105	CAV2, NCK2, IPO5, SMAD4, SMAD2, NRG1, TNPO2	316	162	13528	1.84982	1	0.889939	96.3491
GOTERM_BP_FAT	GO:0065003~macromolecular complex assembly	20	4.662	0.208824	SMARCAD1, CAV2, PARD6B, REPS2, PRND, SMAD4, SMAD2, ACTN2, MBNL1, CDH2, SFRS1, NCK2, IGF1R, SFRS5, PAK2, IPO5, PRKAA2, TNPO2, ATPAF1, NRG1	316	665	13528	1.28752	1	0.90888	98.1271
GOTERM_BP_FAT	GO:0034621~cellular macromolecular complex subunit organization	12	2.7972	0.213061	CAV2, NCK2, SFRS5, PAK2, IPO5, SMAD4, SUPT16H, SMAD2, MBNL1, SFRS1, NRG1, TNPO2	316	357	13528	1.439	1	0.908922	98.2903
GOTERM_BP_FAT	GO:0043933~macromolecular complex subunit organization	21	4.8951	0.217799	SMARCAD1, CAV2, PARD6B, REPS2, PRND, SMAD4, SMAD2, ACTN2, MBNL1, CDH2, SFRS1, NCK2, IGF1R, SFRS5, PAK2, IPO5, SUPT16H, PRKAA2, TNPO2, ATPAF1, NRG1	316	710	13528	1.26622	1	0.90719	98.457
GOTERM_BP_FAT	GO:0051259~protein oligomerization	7	1.6317	0.220192	SMARCAD1, CAV2, IGF1R, PRND, ACTN2, CDH2, PRKAA2	316	174	13528	1.72225	1	0.907564	98.5352
GOTERM_BP_FAT	GO:0034622~cellular macromolecular complex assembly	10	2.331	0.323011	CAV2, NCK2, SFRS5, IPO5, SMAD4, SMAD2, MBNL1, SFRS1, NRG1, TNPO2	316	318	13528	1.34623	1	0.945063	99.8673
Annotation Cluster 54	Enrichment Score: 0.7082401701339064
Category	Term	Count	%	PValue	Genes	List Total	Pop Hits	Pop Total	Fold Enrichment	Bonferroni	Benjamini	FDR
GOTERM_BP_FAT	GO:0048732~gland development	8	1.8648	0.0385252	PGR, CAV2, IGF1R, PAX6, LEF1, IGF1, FOXC1, NRG1	316	135	13528	2.5369	1	0.710801	48.6835
GOTERM_BP_FAT	GO:0048762~mesenchymal cell differentiation	3	0.699301	0.333768	LEF1, FOXC1, NRG1	316	51	13528	2.51824	1	0.946284	99.8989
GOTERM_BP_FAT	GO:0014031~mesenchymal cell development	3	0.699301	0.333768	LEF1, FOXC1, NRG1	316	51	13528	2.51824	1	0.946284	99.8989
GOTERM_BP_FAT	GO:0060485~mesenchyme development	3	0.699301	0.342299	LEF1, FOXC1, NRG1	316	52	13528	2.46981	1	0.948662	99.9188
Annotation Cluster 55	Enrichment Score: 0.6968435576378991
Category	Term	Count	%	PValue	Genes	List Total	Pop Hits	Pop Total	Fold Enrichment	Bonferroni	Benjamini	FDR
GOTERM_BP_FAT	GO:0001952~regulation of cell-matrix adhesion	3	0.699301	0.129806	ONECUT2, CDK6, RASA1	316	27	13528	4.75668	1	0.867119	90.5684
GOTERM_BP_FAT	GO:0030155~regulation of cell adhesion	6	1.3986	0.215142	CD47, ONECUT2, CDK6, NRG1, RASA1, SPN	316	137	13528	1.8749	1	0.910108	98.3655
GOTERM_BP_FAT	GO:0010810~regulation of cell-substrate adhesion	3	0.699301	0.290704	ONECUT2, CDK6, RASA1	316	46	13528	2.79196	1	0.934365	99.707
Annotation Cluster 56	Enrichment Score: 0.6928564714931765
Category	Term	Count	%	PValue	Genes	List Total	Pop Hits	Pop Total	Fold Enrichment	Bonferroni	Benjamini	FDR
GOTERM_BP_FAT	GO:0003002~regionalization	9	2.0979	0.0903147	PCGF2, MAFB, PAX6, SMAD4, RPGRIP1L, LEF1, SMAD2, SP8, NR2F2	316	197	13528	1.95579	1	0.830484	79.9597
GOTERM_BP_FAT	GO:0007389~pattern specification process	10	2.331	0.173627	PCGF2, KIF3B, MAFB, PAX6, SMAD4, RPGRIP1L, LEF1, SMAD2, SP8, NR2F2	316	267	13528	1.60338	1	0.890813	96.078
GOTERM_BP_FAT	GO:0009952~anterior/posterior pattern formation	6	1.3986	0.227814	PCGF2, PAX6, SMAD4, LEF1, SMAD2, NR2F2	316	140	13528	1.83472	1	0.911409	98.7603
GOTERM_BP_FAT	GO:0030900~forebrain development	5	1.1655	0.473824	PAX6, GRLF1, RPGRIP1L, LEF1, NR2F2	316	152	13528	1.40823	1	0.975095	99.9982
Annotation Cluster 57	Enrichment Score: 0.6888686818017465
Category	Term	Count	%	PValue	Genes	List Total	Pop Hits	Pop Total	Fold Enrichment	Bonferroni	Benjamini	FDR
GOTERM_CC_FAT	GO:0044433~cytoplasmic vesicle part	8	1.8648	0.135623	CAV2, VAMP7, CAMK2D, IGF1, ACTN2, GRIA4, CAMK2A, PROS1	292	187	12782	1.87268	1	0.734083	85.8631
GOTERM_CC_FAT	GO:0030139~endocytic vesicle	4	0.932401	0.150776	VAMP7, CAMK2D, GRIA4, CAMK2A	292	59	12782	2.96773	1	0.74459	88.8507
GOTERM_CC_FAT	GO:0030666~endocytic vesicle membrane	3	0.699301	0.172648	CAMK2D, GRIA4, CAMK2A	292	33	12782	3.97945	1	0.785864	92.1452
GOTERM_CC_FAT	GO:0012506~vesicle membrane	6	1.3986	0.260964	CAV2, NCK2, VAMP7, CAMK2D, GRIA4, CAMK2A	292	151	12782	1.73936	1	0.868848	98.2739
GOTERM_CC_FAT	GO:0030659~cytoplasmic vesicle membrane	5	1.1655	0.390164	CAV2, VAMP7, CAMK2D, GRIA4, CAMK2A	292	139	12782	1.5746	1	0.904735	99.8691
Annotation Cluster 58	Enrichment Score: 0.6849678984825717
Category	Term	Count	%	PValue	Genes	List Total	Pop Hits	Pop Total	Fold Enrichment	Bonferroni	Benjamini	FDR
GOTERM_MF_FAT	GO:0005048~signal sequence binding	4	0.932401	0.0123907	TNPO2, SSR1, SSR3, TOMM34	321	20	12983	8.0891	0.998748	0.811889	16.5815
GOTERM_BP_FAT	GO:0033365~protein localization in organelle	7	1.6317	0.125901	TOMM70A, TRPS1, IPO5, PAX6, KPNA4, TNPO2, TOMM34	316	146	13528	2.05254	1	0.862664	89.8233
GOTERM_BP_FAT	GO:0017038~protein import	6	1.3986	0.19052	TOMM70A, TRPS1, IPO5, KPNA4, TNPO2, TOMM34	316	131	13528	1.96077	1	0.901711	97.2382
GOTERM_BP_FAT	GO:0006605~protein targeting	8	1.8648	0.236772	TOMM70A, TRPS1, IPO5, KPNA4, TNPO2, SSR1, SSR3, TOMM34	316	215	13528	1.59293	1	0.915315	98.9831
GOTERM_BP_FAT	GO:0034613~cellular protein localization	13	3.0303	0.250071	PAX6, VPS41, RIMS2, SSR1, CDC42, TOMM70A, TRPS1, IPO5, APPBP2, KPNA4, TNPO2, TOMM34, SSR3	316	411	13528	1.35409	1	0.922052	99.2455
GOTERM_BP_FAT	GO:0045184~establishment of protein localization	22	5.12821	0.251011	CHMP4B, LRP1B, VPS37A, VPS41, PPT1, RIMS2, EFCAB4B, SSR1, TRAM2, ANK3, TOMM70A, VAMP7, TRPS1, IPO5, EXOC6, APPBP2, KPNA4, EXOC5, TNPO2, SNX10, SSR3, TOMM34	316	769	13528	1.22474	1	0.92194	99.2614
GOTERM_BP_FAT	GO:0070727~cellular macromolecule localization	13	3.0303	0.255949	PAX6, VPS41, RIMS2, SSR1, CDC42, TOMM70A, TRPS1, IPO5, APPBP2, KPNA4, TNPO2, TOMM34, SSR3	316	414	13528	1.34428	1	0.923528	99.3399
GOTERM_BP_FAT	GO:0046907~intracellular transport	19	4.4289	0.271655	ENAH, KIF3B, SMG1, VPS41, RIMS2, SSR1, SLC25A12, ATXN1, TOMM70A, TRPS1, VAMP7, IPO5, DNAJC6, KPNA4, EXOC5, APPBP2, TNPO2, SSR3, TOMM34	316	657	13528	1.23804	1	0.926998	99.5405
GOTERM_BP_FAT	GO:0008104~protein localization	24	5.59441	0.315356	CHMP4B, LRP1B, VPS37A, PAX6, PPT1, VPS41, RIMS2, EFCAB4B, SSR1, CDC42, TRAM2, ANK3, TOMM70A, VAMP7, TRPS1, IPO5, EXOC6, APPBP2, KPNA4, EXOC5, TNPO2, SNX10, SSR3, TOMM34	316	882	13528	1.1649	1	0.943718	99.8393
GOTERM_BP_FAT	GO:0015031~protein transport	21	4.8951	0.320138	CHMP4B, LRP1B, VPS37A, VPS41, PPT1, RIMS2, EFCAB4B, SSR1, TRAM2, TOMM70A, VAMP7, TRPS1, IPO5, EXOC6, APPBP2, KPNA4, EXOC5, TNPO2, SNX10, SSR3, TOMM34	316	762	13528	1.17981	1	0.944645	99.8574
GOTERM_BP_FAT	GO:0006886~intracellular protein transport	11	2.5641	0.369994	TOMM70A, TRPS1, IPO5, VPS41, KPNA4, APPBP2, RIMS2, TNPO2, SSR1, SSR3, TOMM34	316	374	13528	1.25912	1	0.955093	99.9609
SP_PIR_KEYWORDS	protein transport	12	2.7972	0.525692	TRAM2, CHMP4B, VAMP7, IPO5, VPS37A, EXOC6, VPS41, EXOC5, KPNA4, APPBP2, TNPO2, SNX10	429	485	19235	1.10936	1	0.937089	99.9964
Annotation Cluster 59	Enrichment Score: 0.6671800587279428
Category	Term	Count	%	PValue	Genes	List Total	Pop Hits	Pop Total	Fold Enrichment	Bonferroni	Benjamini	FDR
GOTERM_BP_FAT	GO:0010906~regulation of glucose metabolic process	3	0.699301	0.195691	SORBS1, PFKFB2, IGF1	316	35	13528	3.66944	1	0.903022	97.523
GOTERM_BP_FAT	GO:0010675~regulation of cellular carbohydrate metabolic process	3	0.699301	0.221382	SORBS1, PFKFB2, IGF1	316	38	13528	3.37975	1	0.907744	98.5727
GOTERM_BP_FAT	GO:0006109~regulation of carbohydrate metabolic process	3	0.699301	0.23001	SORBS1, PFKFB2, IGF1	316	39	13528	3.29309	1	0.91264	98.8188
Annotation Cluster 60	Enrichment Score: 0.666146697841042
Category	Term	Count	%	PValue	Genes	List Total	Pop Hits	Pop Total	Fold Enrichment	Bonferroni	Benjamini	FDR
GOTERM_BP_FAT	GO:0022403~cell cycle phase	14	3.2634	0.168039	XRCC2, CDK6, PAPD5, HMGA2, SC65, FMN2, MEI1, PRUNE2, NOLC1, CAMK2D, CIT, CHFR, CAMK2A, SMC1B	316	414	13528	1.44769	1	0.891657	95.6024
GOTERM_BP_FAT	GO:0051327~M phase of meiotic cell cycle	5	1.1655	0.194709	MEI1, FMN2, XRCC2, SC65, SMC1B	316	98	13528	2.18419	1	0.903101	97.4711
GOTERM_BP_FAT	GO:0007126~meiosis	5	1.1655	0.194709	MEI1, FMN2, XRCC2, SC65, SMC1B	316	98	13528	2.18419	1	0.903101	97.4711
GOTERM_BP_FAT	GO:0051321~meiotic cell cycle	5	1.1655	0.204296	MEI1, FMN2, XRCC2, SC65, SMC1B	316	100	13528	2.14051	1	0.904686	97.9365
GOTERM_BP_FAT	GO:0000279~M phase	10	2.331	0.358776	MEI1, FMN2, XRCC2, NOLC1, PAPD5, CIT, CHFR, HMGA2, SC65, SMC1B	316	329	13528	1.30122	1	0.953877	99.9472
Annotation Cluster 61	Enrichment Score: 0.662163887772272
Category	Term	Count	%	PValue	Genes	List Total	Pop Hits	Pop Total	Fold Enrichment	Bonferroni	Benjamini	FDR
GOTERM_BP_FAT	GO:0022604~regulation of cell morphogenesis	6	1.3986	0.19052	NRCAM, SMAD4, GRLF1, SMAD2, CDH2, RASA1	316	131	13528	1.96077	1	0.901711	97.2382
GOTERM_BP_FAT	GO:0060284~regulation of cell development	8	1.8648	0.203067	NRCAM, PHOX2B, XRCC2, PAX6, SMAD4, SMAD2, CDH2, TIMP2	316	205	13528	1.67064	1	0.905739	97.8817
GOTERM_BP_FAT	GO:0010769~regulation of cell morphogenesis involved in differentiation	4	0.932401	0.266642	NRCAM, SMAD4, SMAD2, CDH2	316	77	13528	2.2239	1	0.924555	99.4838
Annotation Cluster 62	Enrichment Score: 0.6522450376895934
Category	Term	Count	%	PValue	Genes	List Total	Pop Hits	Pop Total	Fold Enrichment	Bonferroni	Benjamini	FDR
GOTERM_MF_FAT	GO:0070412~R-SMAD binding	3	0.699301	0.0239131	FOS, SMAD4, SMAD2	321	10	12983	12.1336	0.999998	0.925327	29.6684
GOTERM_MF_FAT	GO:0010843~promoter binding	4	0.932401	0.165533	FOS, SMAD4, SMAD2, NR2F2	321	57	12983	2.83828	1	0.979345	92.8021
GOTERM_MF_FAT	GO:0046332~SMAD binding	3	0.699301	0.31399	FOS, SMAD4, SMAD2	321	46	12983	2.63775	1	0.991848	99.5831
GOTERM_CC_FAT	GO:0005667~transcription factor complex	7	1.6317	0.344924	FOS, MAFB, SMAD4, LEF1, TLE1, SMAD2, NFYB	292	210	12782	1.45913	1	0.890889	99.658
GOTERM_BP_FAT	GO:0007179~transforming growth factor beta receptor signaling pathway	3	0.699301	0.40907	FOS, SMAD4, SMAD2	316	60	13528	2.14051	1	0.964356	99.9868
GOTERM_BP_FAT	GO:0007178~transmembrane receptor protein serine/threonine kinase signaling pathway	3	0.699301	0.695942	FOS, SMAD4, SMAD2	316	103	13528	1.2469	1	0.995775	100
Annotation Cluster 63	Enrichment Score: 0.6344087770311041
Category	Term	Count	%	PValue	Genes	List Total	Pop Hits	Pop Total	Fold Enrichment	Bonferroni	Benjamini	FDR
KEGG_PATHWAY	hsa04020:Calcium signaling pathway	8	1.8648	0.0990303	ATP2B4, CAMK2D, PDGFRA, CACNA1C, PLCB2, CAMK2A, CALM2, ITPR2	115	176	5085	2.00988	0.999995	0.327633	69.683
GOTERM_BP_FAT	GO:0006816~calcium ion transport	7	1.6317	0.114393	ATP2B4, TRPC3, CAMK2D, CACNA1C, JPH1, CAMK2A, ITPR2	316	142	13528	2.11036	1	0.850649	87.2923
GOTERM_BP_FAT	GO:0015674~di-, tri-valent inorganic cation transport	8	1.8648	0.117319	SLC39A14, ATP2B4, TRPC3, CAMK2D, CACNA1C, JPH1, CAMK2A, ITPR2	316	176	13528	1.94591	1	0.850967	87.9867
GOTERM_MF_FAT	GO:0005516~calmodulin binding	4	0.932401	0.674825	ATP2B4, CAMK2D, CACNA1C, CAMK2A	321	140	12983	1.15559	1	0.996941	100
SP_PIR_KEYWORDS	calmodulin-binding	3	0.699301	0.750294	ATP2B4, CAMK2D, CAMK2A	429	120	19235	1.12092	1	0.981378	100
Annotation Cluster 64	Enrichment Score: 0.6158733966493165
Category	Term	Count	%	PValue	Genes	List Total	Pop Hits	Pop Total	Fold Enrichment	Bonferroni	Benjamini	FDR
GOTERM_BP_FAT	GO:0006821~chloride transport	4	0.932401	0.169427	CAV2, CLCC1, SLC26A7, SLC12A5	316	61	13528	2.80722	1	0.89062	95.7253
GOTERM_BP_FAT	GO:0015698~inorganic anion transport	5	1.1655	0.171401	CAV2, CLCC1, SLC26A7, SLC12A5, AQP6	316	93	13528	2.30162	1	0.888933	95.8946
GOTERM_BP_FAT	GO:0006820~anion transport	6	1.3986	0.2407	SLC25A12, CAV2, CLCC1, SLC26A7, SLC12A5, AQP6	316	143	13528	1.79623	1	0.917146	99.0684
GOTERM_MF_FAT	GO:0008509~anion transmembrane transporter activity	5	1.1655	0.49208	GABRB3, CLCC1, SLC26A7, SLC12A5, AQP6	321	147	12983	1.3757	1	0.991046	99.9947
Annotation Cluster 65	Enrichment Score: 0.6058767953326298
Category	Term	Count	%	PValue	Genes	List Total	Pop Hits	Pop Total	Fold Enrichment	Bonferroni	Benjamini	FDR
GOTERM_MF_FAT	GO:0015082~di-, tri-valent inorganic cation transmembrane transporter activity	4	0.932401	0.070724	SLC39A14, ATP2B4, SLC30A7, ITPR2	321	39	12983	4.14825	1	0.927271	65.5818
GOTERM_MF_FAT	GO:0046873~metal ion transmembrane transporter activity	10	2.331	0.41936	SLC39A14, ATP2B4, TRPC3, SCN9A, CHRNB1, CACNA1C, KCNG1, KCNIP4, SLC30A7, ITPR2	321	328	12983	1.23309	1	0.994501	99.9631
GOTERM_MF_FAT	GO:0022890~inorganic cation transmembrane transporter activity	5	1.1655	0.513117	SLC39A14, ATP6V1A, ATP2B4, SLC30A7, ITPR2	321	151	12983	1.33925	1	0.990946	99.9972
Annotation Cluster 66	Enrichment Score: 0.5941575847812463
Category	Term	Count	%	PValue	Genes	List Total	Pop Hits	Pop Total	Fold Enrichment	Bonferroni	Benjamini	FDR
GOTERM_CC_FAT	GO:0005886~plasma membrane	102	23.7762	0.0309776	ATP1B1, ENAH, PLXNA1, GABRB3, VAPA, CADM1, AQP6, ZNRF1, MEGF10, NRCAM, CD47, ATP2B4, ANK3, ODZ1, RAPGEF2, SPN, LPHN1, ACTN2, SIRPA, NCAM1, TNS1, RELT, PDGFRA, SLC38A1, ENPP5, CAV2, ENPP6, RIMS2, PCDHAC2, PCDHAC1, HNRNPM, KRAS, DDX3X, CNR1, RTKN2, SCN9A, BAI3, PCDHA10, PCDHA11, PCDHA12, PCDHA13, BMF, SETDB1, PARD6B, TRPC3, SLCO4C1, IL1RL1, PCDH17, CHRNB1, CACNA1C, FAM84B, PIP4K2B, PCDHA6, PCDHA7, …	292	3777	12782	1.18214	0.99994	0.526669	34.4526
UP_SEQ_FEATURE	topological domain:Cytoplasmic	91	21.2121	0.0381031	PCDHA6, PCDHA7, ATP1B1, PCDHA8, CLSTN2, VAPA, PLXNA1, GABRB3, CADM1, PCDHA2, CADM2, PCDHA3, PCDHA4, PCDHA5, AQP6, PCDHA1, MEGF10, SSR1, HS2ST1, NRCAM, CD47, ATP2B4, CISD1, ERAP1, NRG1, ODZ1, JPH1, SPN, KCNG1, LPHN1, LRRC4, PTGER2, PCDHB3, LRP1B, PCDH9, SIRPA, GLCE, CCNL2, NCAM1, SLITRK4, RELT, SLC26A7, VAMP7, IGSF3, PDGFRA, TMEM170B, SLC38A1, PMEPA1, CAV2, ENPP6, SLC39A14, GAL3ST4, GCNT2, ST8SIA1…	428	3374	19113	1.20443	1	0.938535	47.3797
SP_PIR_KEYWORDS	cell membrane	62	14.4522	0.0402825	PCDHA6, PCDHA7, PCDHA8, CLSTN2, VAPA, GABRB3, PCDHA2, CADM1, PCDHA3, PCDHA4, PCDHA5, PIP5K1A, PCDHA1, MEGF10, KCNIP4, NRCAM, CDC42, CD47, ATP2B4, RAPGEF2, NRG1, JPH1, LPHN1, RHOH, LRRC4, ANKS1B, PTGER2, PCDHB3, PCDH9, CCNL2, NCAM1, RELT, SLC38A1, PMEPA1, CAV2, SLC39A14, ENPP6, PRND, CD109, CDH2, RIMS2, PCDHAC2, PCDHAC1, GJC1, TNFRSF1B, KRAS, SORBS1, CNR1, PCDHA10, BAI3, PCDHA11, PCDHA12, QSOX2, P…	429	2194	19235	1.26704	1	0.518992	43.0935
UP_SEQ_FEATURE	topological domain:Extracellular	70	16.317	0.140024	PCDHA6, PCDHA7, ATP1B1, PCDHA8, CLSTN2, PLXNA1, GABRB3, CADM1, PCDHA2, CADM2, PCDHA3, PCDHA4, PCDHA5, AQP6, PCDHA1, MEGF10, NRCAM, CD47, ATP2B4, NRG1, ODZ1, SPN, LPHN1, LRRC4, PTGER2, PCDHB3, LRP1B, PCDH9, SIRPA, CCNL2, NCAM1, SLITRK4, RELT, SLC26A7, IGSF3, PDGFRA, TMEM170B, SLC38A1, PMEPA1, SLC39A14, ENPP6, CDH2, PCDHAC2, PCDHAC1, GJC1, IGF1R, TNFRSF1B, PRRG4, CNR1, PCDHA10, BAI3, PCDHA11, PCDHA…	428	2719	19113	1.14967	1	0.990988	91.7356
SP_PIR_KEYWORDS	signal	80	18.648	0.206352	PCDHA6, PCDHA7, PCDHA8, CLSTN2, PLXNA1, GABRB3, CADM1, LYPD6, PCDHA2, CADM2, PCDHA3, PCDHA4, PCDHA5, SPINK1, PCDHA1, MEGF10, SSR1, NRCAM, CD47, GCOM1, PAPPA, SMPDL3A, CREG2, SEMA3D, PLA2G1B, COL11A1, SPN, NXPH1, LPHN1, LRRC4, PCDHB3, LRP1B, PCDH9, SIRPA, NCAM1, SCGB2A1, SLITRK4, RELT, IGSF3, PDGFRA, OXNAD1, PROS1, SCGB2A2, ENPP5, ADAMTS18, ENPP6, SLC39A14, ADAMTSL3, PRND, CD109, PPT1, NMB, CDH2, …	429	3250	19235	1.10368	1	0.832811	95.795
UP_SEQ_FEATURE	signal peptide	80	18.648	0.220635	PCDHA6, PCDHA7, PCDHA8, CLSTN2, PLXNA1, GABRB3, CADM1, LYPD6, PCDHA2, CADM2, PCDHA3, PCDHA4, PCDHA5, SPINK1, PCDHA1, MEGF10, SSR1, NRCAM, CD47, GCOM1, PAPPA, SMPDL3A, CREG2, SEMA3D, PLA2G1B, COL11A1, SPN, NXPH1, LPHN1, LRRC4, PCDHB3, LRP1B, PCDH9, SIRPA, NCAM1, SCGB2A1, SLITRK4, RELT, IGSF3, PDGFRA, OXNAD1, PROS1, SCGB2A2, ENPP5, ADAMTS18, ENPP6, SLC39A14, ADAMTSL3, PRND, CD109, PPT1, NMB, CDH2, …	428	3250	19113	1.09924	1	0.998325	98.3755
GOTERM_CC_FAT	GO:0031224~intrinsic to membrane	131	30.5361	0.289088	ATP1B1, PLXNA1, CADM1, GABRB3, VAPA, CADM2, AQP6, MEGF10, HS2ST1, SSR1, NRCAM, CD47, ATP2B4, CISD1, PAPPA, ERAP1, RAPGEF2, ODZ1, SPN, LPHN1, LRRC4, LRP1B, SIRPA, GLCE, NCAM1, TMEM106B, SLITRK4, RELT, VAMP7, IGSF3, RNF139, PDGFRA, TMEM170B, SLC38A1, ENPP5, CAV2, ENPP6, GAL3ST4, GCNT2, ST8SIA1, PCDHAC2, TMCC1, SORCS3, PCDHAC1, HNRNPM, TRAM2, CNR1, SCN9A, BAI3, PCDHA10, PCDHA11, PCDHA12, PCDHA13, LR…	292	5485	12782	1.04547	1	0.873474	98.9746
GOTERM_CC_FAT	GO:0016021~integral to membrane	125	29.1375	0.362171	ATP1B1, PLXNA1, CADM1, GABRB3, VAPA, CADM2, AQP6, MEGF10, HS2ST1, SSR1, NRCAM, CD47, ATP2B4, CISD1, PAPPA, ERAP1, RAPGEF2, ODZ1, SPN, LPHN1, LRRC4, LRP1B, SIRPA, GLCE, NCAM1, TMEM106B, SLITRK4, RELT, VAMP7, IGSF3, PDGFRA, RNF139, TMEM170B, SLC38A1, ENPP5, CAV2, ENPP6, GAL3ST4, GCNT2, ST8SIA1, PCDHAC2, TMCC1, SORCS3, PCDHAC1, HNRNPM, TRAM2, CNR1, SCN9A, BAI3, PCDHA10, PCDHA11, PCDHA12, LRFN5, PCDH…	292	5297	12782	1.03299	1	0.897502	99.7609
SP_PIR_KEYWORDS	transmembrane	115	26.8065	0.372465	ATP1B1, PLXNA1, CADM1, GABRB3, VAPA, CADM2, AQP6, MEGF10, SSR1, HS2ST1, NRCAM, CD47, CISD1, ATP2B4, PAPPA, ERAP1, ODZ1, SPN, LPHN1, LRRC4, LRP1B, SIRPA, GLCE, NCAM1, TMEM106B, SLITRK4, RELT, VAMP7, IGSF3, PDGFRA, RNF139, TMEM170B, SLC38A1, ENPP5, CAV2, ENPP6, GAL3ST4, GCNT2, ST8SIA1, PCDHAC2, TMCC1, PCDHAC1, SORCS3, TRAM2, CNR1, SCN9A, BAI3, PCDHA10, PCDHA11, PCDHA12, LRFN5, PCDHA13, GCNT1, SLC30…	429	4973	19235	1.03685	1	0.903319	99.832
UP_SEQ_FEATURE	transmembrane region	114	26.5734	0.374623	ATP1B1, PLXNA1, CADM1, GABRB3, VAPA, CADM2, AQP6, MEGF10, SSR1, HS2ST1, NRCAM, CD47, CISD1, ATP2B4, PAPPA, ERAP1, ODZ1, SPN, LPHN1, LRRC4, LRP1B, SIRPA, GLCE, NCAM1, TMEM106B, SLITRK4, RELT, VAMP7, IGSF3, PDGFRA, RNF139, TMEM170B, SLC38A1, ENPP5, CAV2, ENPP6, GAL3ST4, GCNT2, ST8SIA1, PCDHAC2, TMCC1, PCDHAC1, SORCS3, TRAM2, CNR1, SCN9A, BAI3, PCDHA10, PCDHA11, PCDHA12, LRFN5, PCDHA13, GCNT1, SLC30…	428	4911	19113	1.03662	1	0.999889	99.9573
SP_PIR_KEYWORDS	glycoprotein	99	23.0769	0.43003	ATP1B1, PLXNA1, GABRB3, LYPD6, CADM1, CADM2, MEGF10, SSR1, HS2ST1, NRCAM, CD47, PAPPA, ERAP1, ODZ1, SPN, LPHN1, LRRC4, C11ORF30, LRP1B, WNK1, SIRPA, GLCE, NCAM1, SCGB2A1, TMEM106B, SLITRK4, RELT, IGSF3, PDGFRA, TMEM170B, SLC38A1, SCGB2A2, ENPP5, ENPP6, GAL3ST4, GCNT2, ADAMTSL3, ST8SIA1, PPT1, PCDHAC2, PCDHAC1, SORCS3, TRAM2, CNR1, SCN9A, BAI3, PCDHA10, PCDHA11, PCDHA12, LRFN5, PCDHA13, GCNT1, IL1…	429	4318	19235	1.02799	1	0.920606	99.9551
UP_SEQ_FEATURE	glycosylation site:N-linked (GlcNAc...)	95	22.1445	0.436553	ATP1B1, LYPD6, CADM1, GABRB3, PLXNA1, CADM2, MEGF10, HS2ST1, SSR1, NRCAM, CD47, PAPPA, ERAP1, ODZ1, SPN, LPHN1, LRRC4, LRP1B, SIRPA, GLCE, NCAM1, TMEM106B, SCGB2A1, SLITRK4, RELT, IGSF3, PDGFRA, TMEM170B, SLC38A1, SCGB2A2, ENPP5, ENPP6, GAL3ST4, GCNT2, ADAMTSL3, ST8SIA1, PPT1, PCDHAC2, PCDHAC1, SORCS3, TRAM2, CNR1, SCN9A, PCDHA10, BAI3, PCDHA11, PCDHA12, PCDHA13, LRFN5, GCNT1, IL1RL1, RHBDF1, PCD…	428	4129	19113	1.02746	1	0.999938	99.9924
SP_PIR_KEYWORDS	membrane	142	33.1002	0.443923	ATP1B1, PLXNA1, CADM1, GABRB3, VAPA, CHMP4B, CADM2, AQP6, ZNRF1, MEGF10, HS2ST1, SSR1, NRCAM, CD47, ATP2B4, CISD1, PAPPA, ERAP1, RAPGEF2, ODZ1, SPN, LPHN1, LRRC4, LRP1B, PDE4D, SIRPA, GLCE, NCAM1, TMEM106B, RND3, SLITRK4, RELT, VAMP7, IGSF3, RNF139, PDGFRA, TMEM170B, SLC38A1, ENPP5, CAV2, ENPP6, GAL3ST4, GCNT2, ST8SIA1, RIMS2, PCDHAC2, TMCC1, SORCS3, PCDHAC1, TRAM2, KRAS, CNR1, SCN9A, BAI3, PCDHA…	429	6256	19235	1.01772	1	0.924168	99.968
GOTERM_CC_FAT	GO:0005576~extracellular region	41	9.55711	0.846378	PCDHA6, ADAMTS18, ENPP5, ENPP6, PCDHA8, LYPD6, ADAMTSL3, PCDHA4, CD109, SPINK1, PPT1, NMB, PCDHA1, TIMP2, PCDHAC2, PCDHAC1, TNFRSF1B, PRRG4, SMPDL3A, PAPPA, CREG2, PLA2G1B, SEMA3D, ERAP1, PCDHA10, QSOX2, ODZ1, NRG1, PCDHA13, COL11A1, SPN, CRIM1, NXPH1, FLRT3, FLRT2, IL1RL1, IGF1, ENDOD1, ACTN2, NCAM1, PROM1, SCGB2A1, PROS1, CALM2, SCGB2A2, CMTM6	292	2010	12782	0.892902	1	0.993765	100
SP_PIR_KEYWORDS	disulfide bond	46	10.7226	0.998261	ADAMTS18, ATP1B1, CADM1, GABRB3, ADAMTSL3, CADM2, PRND, CD109, ST8SIA1, SPINK1, PPT1, TIMP2, MEGF10, NRCAM, CD47, IGF1R, NPTX1, TNFRSF1B, PRRG4, PAPPA, PLA2G1B, SEMA3D, BAI3, ODZ1, NRG1, GCNT1, LPHN1, LRRC4, FZD8, PTGER2, IL1RL1, LRP1B, IGF1, NLGN3, PRPH2, SIRPA, THSD7B, CCNL2, NCAM1, RELT, NLGN4Y, IGSF3, PDGFRA, CHRNB1, CACNA1C, PROS1	429	2924	19235	0.705367	1	1	100
UP_SEQ_FEATURE	disulfide bond	43	10.0233	0.999064	ADAMTS18, ATP1B1, CADM1, GABRB3, ADAMTSL3, CADM2, PRND, ST8SIA1, SPINK1, PPT1, TIMP2, MEGF10, NRCAM, CD47, IGF1R, NPTX1, TNFRSF1B, PRRG4, PAPPA, PLA2G1B, SEMA3D, BAI3, ODZ1, NRG1, GCNT1, LPHN1, LRRC4, FZD8, PTGER2, IL1RL1, LRP1B, IGF1, NLGN3, SIRPA, THSD7B, CCNL2, NCAM1, RELT, NLGN4Y, IGSF3, PDGFRA, CHRNB1, PROS1	428	2819	19113	0.681175	1	1	100
Annotation Cluster 67	Enrichment Score: 0.5890369034250943
Category	Term	Count	%	PValue	Genes	List Total	Pop Hits	Pop Total	Fold Enrichment	Bonferroni	Benjamini	FDR
GOTERM_BP_FAT	GO:0048839~inner ear development	5	1.1655	0.112298	CHD7, MAFB, DLX6, PDGFRA, COL11A1	316	79	13528	2.7095	1	0.847538	86.7722
GOTERM_BP_FAT	GO:0042472~inner ear morphogenesis	4	0.932401	0.141538	CHD7, MAFB, DLX6, COL11A1	316	56	13528	3.05787	1	0.875205	92.5101
GOTERM_BP_FAT	GO:0043583~ear development	5	1.1655	0.180605	CHD7, MAFB, DLX6, PDGFRA, COL11A1	316	95	13528	2.25316	1	0.892143	96.6039
GOTERM_BP_FAT	GO:0042471~ear morphogenesis	4	0.932401	0.198735	CHD7, MAFB, DLX6, COL11A1	316	66	13528	2.59455	1	0.902923	97.6775
GOTERM_BP_FAT	GO:0048562~embryonic organ morphogenesis	5	1.1655	0.374797	PCGF2, CHD7, MAFB, DLX6, COL11A1	316	133	13528	1.6094	1	0.956334	99.9656
GOTERM_BP_FAT	GO:0048568~embryonic organ development	5	1.1655	0.571065	PCGF2, CHD7, MAFB, DLX6, COL11A1	316	172	13528	1.24448	1	0.987134	99.9999
GOTERM_BP_FAT	GO:0001501~skeletal system development	8	1.8648	0.616611	PCGF2, CHD7, DLX6, TRPS1, PDGFRA, IGF1, FOXC1, COL11A1	316	319	13528	1.07361	1	0.991155	100
Annotation Cluster 68	Enrichment Score: 0.5870533787943121
Category	Term	Count	%	PValue	Genes	List Total	Pop Hits	Pop Total	Fold Enrichment	Bonferroni	Benjamini	FDR
GOTERM_BP_FAT	GO:0043254~regulation of protein complex assembly	6	1.3986	0.058852	HMGB1, CAV2, CDC42, NCK2, ARPC5, RASA1	316	90	13528	2.85401	1	0.7898	64.3
GOTERM_BP_FAT	GO:0051130~positive regulation of cellular component organization	9	2.0979	0.0616252	CAV2, CDC42, NCK2, SORBS1, SMAD4, IGF1, AMOT, PPT1, SMAD2	316	181	13528	2.12868	1	0.791614	66.0449
GOTERM_BP_FAT	GO:0044087~regulation of cellular component biogenesis	7	1.6317	0.114393	HMGB1, CAV2, CDC42, NCK2, AMOT, ARPC5, RASA1	316	142	13528	2.11036	1	0.850649	87.2923
GOTERM_BP_FAT	GO:0032271~regulation of protein polymerization	4	0.932401	0.210783	CAV2, NCK2, ARPC5, RASA1	316	68	13528	2.51824	1	0.908712	98.2043
GOTERM_BP_FAT	GO:0051495~positive regulation of cytoskeleton organization	3	0.699301	0.282036	CAV2, NCK2, AMOT	316	45	13528	2.85401	1	0.930228	99.6399
GOTERM_BP_FAT	GO:0010638~positive regulation of organelle organization	4	0.932401	0.304797	CAV2, NCK2, IGF1, AMOT	316	83	13528	2.06314	1	0.939708	99.7917
GOTERM_BP_FAT	GO:0032956~regulation of actin cytoskeleton organization	4	0.932401	0.343166	NCK2, AMOT, ARPC5, RASA1	316	89	13528	1.92405	1	0.947943	99.9206
GOTERM_BP_FAT	GO:0030833~regulation of actin filament polymerization	3	0.699301	0.359256	NCK2, ARPC5, RASA1	316	54	13528	2.37834	1	0.953571	99.9479
GOTERM_BP_FAT	GO:0032970~regulation of actin filament-based process	4	0.932401	0.362309	NCK2, AMOT, ARPC5, RASA1	316	92	13528	1.86131	1	0.952921	99.9519
KEGG_PATHWAY	hsa05130:Pathogenic Escherichia coli infection	3	0.699301	0.366952	CDC42, NCK2, ARPC5	115	57	5085	2.32723	1	0.660069	99.466
GOTERM_BP_FAT	GO:0051493~regulation of cytoskeleton organization	5	1.1655	0.390668	CAV2, NCK2, AMOT, ARPC5, RASA1	316	136	13528	1.5739	1	0.960011	99.9778
GOTERM_BP_FAT	GO:0033043~regulation of organelle organization	7	1.6317	0.401169	CAV2, CDC42, NCK2, IGF1, AMOT, ARPC5, RASA1	316	217	13528	1.38097	1	0.962548	99.9835
GOTERM_BP_FAT	GO:0008064~regulation of actin polymerization or depolymerization	3	0.699301	0.417193	NCK2, ARPC5, RASA1	316	61	13528	2.10542	1	0.96576	99.9896
GOTERM_BP_FAT	GO:0030832~regulation of actin filament length	3	0.699301	0.433269	NCK2, ARPC5, RASA1	316	63	13528	2.03858	1	0.969093	99.9935
GOTERM_BP_FAT	GO:0032535~regulation of cellular component size	8	1.8648	0.448027	NCK2, PHF17, SMAD4, AMOT, PPT1, ARPC5, NRG1, RASA1	316	271	13528	1.26377	1	0.971042	99.9959
Annotation Cluster 69	Enrichment Score: 0.583938230060616
Category	Term	Count	%	PValue	Genes	List Total	Pop Hits	Pop Total	Fold Enrichment	Bonferroni	Benjamini	FDR
GOTERM_MF_FAT	GO:0003682~chromatin binding	7	1.6317	0.166056	MORF4L1, PCGF2, CHD7, ARID4B, CBX4, LEF1, TLE1	321	150	12983	1.88746	1	0.97633	92.8676
INTERPRO	IPR000953:Chromo domain	3	0.699301	0.173939	CHD7, ARID4B, CBX4	394	32	16659	3.96391	1	0.998093	94.4596
SMART	SM00298:CHROMO	3	0.699301	0.239535	CHD7, ARID4B, CBX4	266	32	9079	3.19984	1	0.984638	96.6025
GOTERM_CC_FAT	GO:0000785~chromatin	7	1.6317	0.304689	MORF4L1, PCGF2, CHD7, ARID4B, CBX4, FOXC1, HMGA2	292	200	12782	1.53209	1	0.879808	99.2387
GOTERM_BP_FAT	GO:0006333~chromatin assembly or disassembly	4	0.932401	0.57073	CHD7, ARID4B, SUPT16H, CBX4	316	127	13528	1.34835	1	0.987242	99.9999
Annotation Cluster 70	Enrichment Score: 0.5553403446645868
Category	Term	Count	%	PValue	Genes	List Total	Pop Hits	Pop Total	Fold Enrichment	Bonferroni	Benjamini	FDR
GOTERM_BP_FAT	GO:0006607~NLS-bearing substrate import into nucleus	3	0.699301	0.0355915	TRPS1, IPO5, KPNA4	316	13	13528	9.87926	1	0.707942	45.9586
COG_ONTOLOGY	Intracellular trafficking and secretion	4	0.932401	0.0905444	VAMP7, IPO5, KPNA4, TNPO2	51	42	1950	3.64146	0.800802	0.800802	49.7013
GOTERM_BP_FAT	GO:0033365~protein localization in organelle	7	1.6317	0.125901	TOMM70A, TRPS1, IPO5, PAX6, KPNA4, TNPO2, TOMM34	316	146	13528	2.05254	1	0.862664	89.8233
GOTERM_BP_FAT	GO:0017038~protein import	6	1.3986	0.19052	TOMM70A, TRPS1, IPO5, KPNA4, TNPO2, TOMM34	316	131	13528	1.96077	1	0.901711	97.2382
GOTERM_BP_FAT	GO:0006605~protein targeting	8	1.8648	0.236772	TOMM70A, TRPS1, IPO5, KPNA4, TNPO2, SSR1, SSR3, TOMM34	316	215	13528	1.59293	1	0.915315	98.9831
GOTERM_BP_FAT	GO:0006913~nucleocytoplasmic transport	6	1.3986	0.298492	ATXN1, TRPS1, IPO5, SMG1, KPNA4, TNPO2	316	156	13528	1.64654	1	0.936111	99.7571
GOTERM_BP_FAT	GO:0051169~nuclear transport	6	1.3986	0.307597	ATXN1, TRPS1, IPO5, SMG1, KPNA4, TNPO2	316	158	13528	1.6257	1	0.940129	99.8054
GOTERM_BP_FAT	GO:0006606~protein import into nucleus	4	0.932401	0.32398	TRPS1, IPO5, KPNA4, TNPO2	316	86	13528	1.99117	1	0.94499	99.8705
GOTERM_BP_FAT	GO:0051170~nuclear import	4	0.932401	0.336774	TRPS1, IPO5, KPNA4, TNPO2	316	88	13528	1.94591	1	0.94677	99.9063
INTERPRO	IPR011989:Armadillo-like helical	5	1.1655	0.357203	IPO5, PUM2, KPNA4, INSC, TNPO2	394	128	16659	1.65163	1	0.998691	99.8758
GOTERM_MF_FAT	GO:0008565~protein transporter activity	4	0.932401	0.362912	TOMM70A, IPO5, KPNA4, TNPO2	321	87	12983	1.85956	1	0.99349	99.8578
GOTERM_BP_FAT	GO:0006886~intracellular protein transport	11	2.5641	0.369994	TOMM70A, TRPS1, IPO5, VPS41, KPNA4, APPBP2, RIMS2, TNPO2, SSR1, SSR3, TOMM34	316	374	13528	1.25912	1	0.955093	99.9609
INTERPRO	IPR000357:HEAT	3	0.699301	0.373705	IPO5, SMG1, TNPO2	394	55	16659	2.30628	1	0.99866	99.9162
GOTERM_BP_FAT	GO:0034504~protein localization in nucleus	4	0.932401	0.375025	TRPS1, IPO5, KPNA4, TNPO2	316	94	13528	1.82171	1	0.955934	99.9658
GOTERM_CC_FAT	GO:0005643~nuclear pore	3	0.699301	0.540193	IPO5, KPNA4, TNPO2	292	79	12782	1.6623	1	0.94262	99.997
GOTERM_CC_FAT	GO:0046930~pore complex	3	0.699301	0.640669	IPO5, KPNA4, TNPO2	292	95	12782	1.38234	1	0.970224	99.9999
GOTERM_CC_FAT	GO:0005635~nuclear envelope	4	0.932401	0.849675	GCOM1, IPO5, KPNA4, TNPO2, GRINL1A	292	205	12782	0.854126	1	0.993852	100
Annotation Cluster 71	Enrichment Score: 0.5517417387915409
Category	Term	Count	%	PValue	Genes	List Total	Pop Hits	Pop Total	Fold Enrichment	Bonferroni	Benjamini	FDR
GOTERM_BP_FAT	GO:0006633~fatty acid biosynthetic process	6	1.3986	0.0369408	FAR1, PLA2G1B, ACACA, QKI, PRKAA2, ACSL3	316	79	13528	3.2514	1	0.714833	47.2284
GOTERM_BP_FAT	GO:0016053~organic acid biosynthetic process	6	1.3986	0.293957	FAR1, PLA2G1B, ACACA, QKI, PRKAA2, ACSL3	316	155	13528	1.65717	1	0.934395	99.729
GOTERM_BP_FAT	GO:0046394~carboxylic acid biosynthetic process	6	1.3986	0.293957	FAR1, PLA2G1B, ACACA, QKI, PRKAA2, ACSL3	316	155	13528	1.65717	1	0.934395	99.729
GOTERM_BP_FAT	GO:0008610~lipid biosynthetic process	9	2.0979	0.480437	FAR1, AGPAT5, LPGAT1, ST8SIA1, PLA2G1B, ACACA, QKI, PRKAA2, ACSL3	316	323	13528	1.19285	1	0.97543	99.9985
GOTERM_BP_FAT	GO:0006631~fatty acid metabolic process	6	1.3986	0.494871	FAR1, PLA2G1B, ACACA, QKI, PRKAA2, ACSL3	316	198	13528	1.29728	1	0.978021	99.9991
SP_PIR_KEYWORDS	lipid synthesis	3	0.699301	0.644685	FAR1, ACACA, PRKAA2	429	98	19235	1.37256	1	0.964874	99.9999
Annotation Cluster 72	Enrichment Score: 0.5509732713755818
Category	Term	Count	%	PValue	Genes	List Total	Pop Hits	Pop Total	Fold Enrichment	Bonferroni	Benjamini	FDR
SP_PIR_KEYWORDS	exocytosis	4	0.932401	0.104412	CPLX1, VAMP7, EXOC6, EXOC5	429	51	19235	3.51661	1	0.77907	77.9533
GOTERM_BP_FAT	GO:0006887~exocytosis	5	1.1655	0.279834	CPLX1, VAMP7, EXOC6, EXOC5, CACNA1C	316	115	13528	1.86131	1	0.930169	99.6207
GOTERM_BP_FAT	GO:0046903~secretion	9	2.0979	0.401337	CPLX1, SLC26A7, VAMP7, PLA2G1B, EXOC6, SMAD2, EXOC5, AQP6, CACNA1C	316	300	13528	1.2843	1	0.962176	99.9835
GOTERM_BP_FAT	GO:0032940~secretion by cell	6	1.3986	0.533272	CPLX1, VAMP7, EXOC6, SMAD2, EXOC5, CACNA1C	316	207	13528	1.24087	1	0.982299	99.9998
Annotation Cluster 73	Enrichment Score: 0.5470355149147537
Category	Term	Count	%	PValue	Genes	List Total	Pop Hits	Pop Total	Fold Enrichment	Bonferroni	Benjamini	FDR
GOTERM_CC_FAT	GO:0044433~cytoplasmic vesicle part	8	1.8648	0.135623	CAV2, VAMP7, CAMK2D, IGF1, ACTN2, GRIA4, CAMK2A, PROS1	292	187	12782	1.87268	1	0.734083	85.8631
GOTERM_CC_FAT	GO:0031093~platelet alpha granule lumen	3	0.699301	0.239413	IGF1, ACTN2, PROS1	292	41	12782	3.20297	1	0.847283	97.4612
GOTERM_CC_FAT	GO:0060205~cytoplasmic membrane-bounded vesicle lumen	3	0.699301	0.264852	IGF1, ACTN2, PROS1	292	44	12782	2.98459	1	0.862028	98.3919
GOTERM_CC_FAT	GO:0031983~vesicle lumen	3	0.699301	0.28182	IGF1, ACTN2, PROS1	292	46	12782	2.85482	1	0.870723	98.8246
GOTERM_CC_FAT	GO:0031091~platelet alpha granule	3	0.699301	0.365586	IGF1, ACTN2, PROS1	292	56	12782	2.34503	1	0.892679	99.7776
GOTERM_CC_FAT	GO:0030141~secretory granule	5	1.1655	0.589308	NPTX1, PLA2G1B, IGF1, ACTN2, PROS1	292	180	12782	1.21594	1	0.954484	99.9994
Annotation Cluster 74	Enrichment Score: 0.5468484111682536
Category	Term	Count	%	PValue	Genes	List Total	Pop Hits	Pop Total	Fold Enrichment	Bonferroni	Benjamini	FDR
GOTERM_MF_FAT	GO:0043565~sequence-specific DNA binding	23	5.36131	0.0463974	TSHZ3, PHOX2B, THRB, CREBZF, MAFB, ONECUT2, SMAD4, PAX6, LEF1, SMAD2, NFYB, HMGA2, C5ORF41, MEIS1, FOXP1, PGR, DLX3, FOS, ADNP2, DLX6, TRPS1, FOXC1, NR2F2	321	607	12983	1.53253	1	0.880213	49.8837
SP_PIR_KEYWORDS	Homeobox	8	1.8648	0.295665	DLX3, TSHZ3, PHOX2B, ADNP2, DLX6, ONECUT2, PAX6, MEIS1	429	242	19235	1.48221	1	0.879353	99.1818
INTERPRO	IPR017970:Homeobox, conserved site	8	1.8648	0.30817	DLX3, TSHZ3, PHOX2B, ADNP2, DLX6, ONECUT2, PAX6, MEIS1	394	232	16659	1.45799	1	0.998208	99.622
INTERPRO	IPR001356:Homeobox	8	1.8648	0.319001	DLX3, TSHZ3, PHOX2B, ADNP2, DLX6, ONECUT2, PAX6, MEIS1	394	235	16659	1.43938	1	0.998156	99.7023
UP_SEQ_FEATURE	DNA-binding region:Homeobox	6	1.3986	0.420043	DLX3, PHOX2B, ADNP2, DLX6, ONECUT2, PAX6	428	190	19113	1.41021	1	0.999919	99.9877
INTERPRO	IPR012287:Homeodomain-related	7	1.6317	0.493442	DLX3, PHOX2B, DLX6, ONECUT2, PAX6, MYBL1, MEIS1	394	238	16659	1.24358	1	0.999583	99.9966
SMART	SM00389:HOX	8	1.8648	0.531685	DLX3, TSHZ3, PHOX2B, ADNP2, DLX6, ONECUT2, PAX6, MEIS1	266	235	9079	1.16193	1	0.995202	99.9915
Annotation Cluster 75	Enrichment Score: 0.5425316189525051
Category	Term	Count	%	PValue	Genes	List Total	Pop Hits	Pop Total	Fold Enrichment	Bonferroni	Benjamini	FDR
GOTERM_BP_FAT	GO:0043524~negative regulation of neuron apoptosis	5	1.1655	0.0306011	NRAS, XRCC2, KRAS, PPT1, RASA1	316	51	13528	4.19707	1	0.688222	41.0083
GOTERM_BP_FAT	GO:0043066~negative regulation of apoptosis	14	3.2634	0.0712949	HMGB1, IGF1R, NRAS, PCGF2, KRAS, XRCC2, BCL11B, CBX4, SOX4, IGF1, FOXC1, PPT1, NRG1, RASA1	316	354	13528	1.69306	1	0.806726	71.5218
GOTERM_BP_FAT	GO:0043069~negative regulation of programmed cell death	14	3.2634	0.0768769	HMGB1, IGF1R, NRAS, PCGF2, KRAS, XRCC2, BCL11B, CBX4, SOX4, IGF1, FOXC1, PPT1, NRG1, RASA1	316	359	13528	1.66948	1	0.823561	74.293
GOTERM_BP_FAT	GO:0060548~negative regulation of cell death	14	3.2634	0.0792335	HMGB1, IGF1R, NRAS, PCGF2, KRAS, XRCC2, BCL11B, CBX4, SOX4, IGF1, FOXC1, PPT1, NRG1, RASA1	316	360	13528	1.66484	1	0.822319	75.385
GOTERM_BP_FAT	GO:0043523~regulation of neuron apoptosis	5	1.1655	0.157918	NRAS, XRCC2, KRAS, PPT1, RASA1	316	90	13528	2.37834	1	0.888551	94.6
GOTERM_BP_FAT	GO:0042981~regulation of apoptosis	23	5.36131	0.246056	HMGB1, BCLAF1, XRCC2, CADM1, CBX4, IGF1, SOX4, ACTN2, PPT1, ARHGEF9, PRUNE2, NRAS, IGF1R, PCGF2, KRAS, SOS1, BCL11B, FOXC1, NRG1, BMF, TEX261, SPN, RASA1	316	804	13528	1.22467	1	0.920284	99.1739
GOTERM_BP_FAT	GO:0043067~regulation of programmed cell death	23	5.36131	0.260917	HMGB1, BCLAF1, XRCC2, CADM1, CBX4, IGF1, SOX4, ACTN2, PPT1, ARHGEF9, PRUNE2, NRAS, IGF1R, PCGF2, KRAS, SOS1, BCL11B, FOXC1, NRG1, BMF, TEX261, SPN, RASA1	316	812	13528	1.2126	1	0.925094	99.4109
GOTERM_BP_FAT	GO:0010941~regulation of cell death	23	5.36131	0.265156	HMGB1, BCLAF1, XRCC2, CADM1, CBX4, IGF1, SOX4, ACTN2, PPT1, ARHGEF9, PRUNE2, NRAS, IGF1R, PCGF2, KRAS, SOS1, BCL11B, FOXC1, NRG1, BMF, TEX261, SPN, RASA1	316	815	13528	1.20814	1	0.9269	99.4657
GOTERM_BP_FAT	GO:0006916~anti-apoptosis	6	1.3986	0.530419	HMGB1, IGF1R, CBX4, IGF1, FOXC1, NRG1	316	206	13528	1.2469	1	0.982147	99.9997
GOTERM_BP_FAT	GO:0008624~induction of apoptosis by extracellular signals	3	0.699301	0.739048	SOS1, ARHGEF9, SPN	316	112	13528	1.1467	1	0.99741	100
GOTERM_BP_FAT	GO:0006917~induction of apoptosis	6	1.3986	0.870396	PRUNE2, BCLAF1, CADM1, SOS1, ARHGEF9, SPN	316	320	13528	0.80269	1	0.999718	100
GOTERM_BP_FAT	GO:0012502~induction of programmed cell death	6	1.3986	0.872108	PRUNE2, BCLAF1, CADM1, SOS1, ARHGEF9, SPN	316	321	13528	0.800189	1	0.999728	100
GOTERM_BP_FAT	GO:0043065~positive regulation of apoptosis	8	1.8648	0.877604	PRUNE2, BCLAF1, CADM1, SOS1, SOX4, ARHGEF9, TEX261, SPN	316	430	13528	0.796467	1	0.999763	100
GOTERM_BP_FAT	GO:0043068~positive regulation of programmed cell death	8	1.8648	0.881874	PRUNE2, BCLAF1, CADM1, SOS1, SOX4, ARHGEF9, TEX261, SPN	316	433	13528	0.790949	1	0.999786	100
GOTERM_BP_FAT	GO:0010942~positive regulation of cell death	8	1.8648	0.884652	PRUNE2, BCLAF1, CADM1, SOS1, SOX4, ARHGEF9, TEX261, SPN	316	435	13528	0.787313	1	0.999802	100
Annotation Cluster 76	Enrichment Score: 0.5416917509352872
Category	Term	Count	%	PValue	Genes	List Total	Pop Hits	Pop Total	Fold Enrichment	Bonferroni	Benjamini	FDR
GOTERM_MF_FAT	GO:0005099~Ras GTPase activator activity	6	1.3986	0.074067	RASAL2, SOS1, GRLF1, RAPGEF2, RASA1, ARHGAP26	321	91	12983	2.66674	1	0.92407	67.339
GOTERM_MF_FAT	GO:0005083~small GTPase regulator activity	11	2.5641	0.140335	RASAL2, PAK2, SOS1, GRLF1, ARHGEF9, WDR44, CIT, RIMS2, RAPGEF2, RASA1, ARHGAP26	321	274	12983	1.62372	1	0.978922	88.9064
GOTERM_MF_FAT	GO:0005100~Rho GTPase activator activity	3	0.699301	0.168323	SOS1, GRLF1, ARHGAP26	321	30	12983	4.04455	1	0.970643	93.1443
GOTERM_MF_FAT	GO:0030695~GTPase regulator activity	14	3.2634	0.198986	ARHGEF9, RIMS2, ARHGAP26, RASAL2, RGS20, PAK2, SOS1, IPO5, GRLF1, WDR44, CIT, RAPGEF2, RASA1, RHOH	321	404	12983	1.40158	1	0.981017	96.0298
GOTERM_MF_FAT	GO:0060589~nucleoside-triphosphatase regulator activity	14	3.2634	0.220716	ARHGEF9, RIMS2, ARHGAP26, RASAL2, RGS20, PAK2, SOS1, IPO5, GRLF1, WDR44, CIT, RAPGEF2, RASA1, RHOH	321	413	12983	1.37103	1	0.984657	97.3384
UP_SEQ_FEATURE	domain:PH	8	1.8648	0.281351	RASAL2, PLCL1, SOS1, RTKN2, ARHGEF9, CIT, RASA1, ARHGAP26	428	237	19113	1.50739	1	0.999245	99.5748
INTERPRO	IPR001849:Pleckstrin homology	9	2.0979	0.329606	RASAL2, PLCL1, SOS1, RTKN2, ARHGEF9, CIT, RASA1, ARHGAP26, MPRIP	394	277	16659	1.37377	1	0.99835	99.7653
INTERPRO	IPR011993:Pleckstrin homology-type	9	2.0979	0.423264	ANKS1B, PLCL1, ENAH, TNS1, SOS1, RTKN2, CIT, RASA1, MPRIP	394	303	16659	1.25589	1	0.999053	99.9759
GOTERM_MF_FAT	GO:0005096~GTPase activator activity	7	1.6317	0.459193	RASAL2, RGS20, SOS1, GRLF1, RAPGEF2, RASA1, ARHGAP26	321	220	12983	1.2869	1	0.991562	99.9869
SMART	SM00233:PH	9	2.0979	0.56338	RASAL2, PLCL1, SOS1, RTKN2, ARHGEF9, CIT, RASA1, ARHGAP26, MPRIP	266	277	9079	1.10897	1	0.995556	99.9964
GOTERM_MF_FAT	GO:0008047~enzyme activator activity	9	2.0979	0.586612	RASAL2, RGS20, SOS1, GRLF1, NRG1, RAPGEF2, TIMP2, RASA1, ARHGAP26	321	335	12983	1.0866	1	0.994181	99.9997
SP_PIR_KEYWORDS	GTPase activation	4	0.932401	0.690412	RASAL2, GRLF1, RASA1, ARHGAP26	429	159	19235	1.12797	1	0.970912	100
Annotation Cluster 77	Enrichment Score: 0.5291375463939599
Category	Term	Count	%	PValue	Genes	List Total	Pop Hits	Pop Total	Fold Enrichment	Bonferroni	Benjamini	FDR
GOTERM_BP_FAT	GO:0060284~regulation of cell development	8	1.8648	0.203067	NRCAM, PHOX2B, XRCC2, PAX6, SMAD4, SMAD2, CDH2, TIMP2	316	205	13528	1.67064	1	0.905739	97.8817
GOTERM_BP_FAT	GO:0051960~regulation of nervous system development	7	1.6317	0.291749	NRCAM, PHOX2B, XRCC2, PAX6, IGF1, CDH2, TIMP2	316	192	13528	1.56079	1	0.934345	99.7143
GOTERM_BP_FAT	GO:0050767~regulation of neurogenesis	6	1.3986	0.344355	NRCAM, PHOX2B, XRCC2, PAX6, CDH2, TIMP2	316	166	13528	1.54735	1	0.948004	99.923
GOTERM_BP_FAT	GO:0045664~regulation of neuron differentiation	5	1.1655	0.374797	NRCAM, PHOX2B, PAX6, CDH2, TIMP2	316	133	13528	1.6094	1	0.956334	99.9656
Annotation Cluster 78	Enrichment Score: 0.5219415530731774
Category	Term	Count	%	PValue	Genes	List Total	Pop Hits	Pop Total	Fold Enrichment	Bonferroni	Benjamini	FDR
INTERPRO	IPR011992:EF-Hand type	10	2.331	0.107306	SLC25A12, TCHH, PLCL1, REPS2, ACTN2, PLCB2, CALM2, KCNIP4, PLS3, EFCAB4B	394	236	16659	1.7916	1	0.991886	82.0681
SP_PIR_KEYWORDS	EF hand	4	0.932401	0.149008	TCHH, ACTN2, CALM2, PLS3	429	60	19235	2.98912	1	0.779446	89.0557
UP_SEQ_FEATURE	calcium-binding region:3	3	0.699301	0.191849	SLC25A12, CALM2, KCNIP4	428	36	19113	3.72138	1	0.996884	97.0416
UP_SEQ_FEATURE	domain:EF-hand 2	7	1.6317	0.222863	SLC25A12, TCHH, ACTN2, CALM2, KCNIP4, PLS3, EFCAB4B	428	182	19113	1.71756	1	0.998257	98.4505
INTERPRO	IPR018249:EF-HAND 2	8	1.8648	0.245544	SLC25A12, TCHH, REPS2, ACTN2, CALM2, KCNIP4, PLS3, EFCAB4B	394	215	16659	1.57327	1	0.999093	98.5961
INTERPRO	IPR002048:Calcium-binding EF-hand	6	1.3986	0.248978	SLC25A12, ACTN2, CALM2, KCNIP4, PLS3, EFCAB4B	394	143	16659	1.77406	1	0.998421	98.6898
INTERPRO	IPR018247:EF-HAND 1	8	1.8648	0.252446	SLC25A12, TCHH, MYT1L, REPS2, CALM2, KCNIP4, PLS3, EFCAB4B	394	217	16659	1.55877	1	0.998265	98.7785
INTERPRO	IPR018248:EF hand	5	1.1655	0.367939	ACTN2, CALM2, KCNIP4, PLS3, EFCAB4B	394	130	16659	1.62622	1	0.99883	99.9037
UP_SEQ_FEATURE	domain:EF-hand 4	3	0.699301	0.381005	SLC25A12, CALM2, KCNIP4	428	59	19113	2.27067	1	0.999897	99.9639
UP_SEQ_FEATURE	domain:EF-hand 1	6	1.3986	0.384269	SLC25A12, TCHH, ACTN2, CALM2, PLS3, EFCAB4B	428	182	19113	1.47219	1	0.999895	99.967
SP_PIR_KEYWORDS	calcium binding	4	0.932401	0.402863	TCHH, CDH2, CALM2, PLS3	429	103	19235	1.74124	1	0.910652	99.915
SMART	SM00054:EFh	6	1.3986	0.405815	SLC25A12, ACTN2, CALM2, KCNIP4, PLS3, EFCAB4B	266	143	9079	1.43209	1	0.991461	99.8387
UP_SEQ_FEATURE	calcium-binding region:2	4	0.932401	0.475856	SLC25A12, CALM2, KCNIP4, PLS3	428	115	19113	1.55327	1	0.99997	99.9977
UP_SEQ_FEATURE	calcium-binding region:1	4	0.932401	0.536917	SLC25A12, CALM2, KCNIP4, PLS3	428	126	19113	1.41767	1	0.99999	99.9997
UP_SEQ_FEATURE	domain:EF-hand 3	3	0.699301	0.62428	SLC25A12, CALM2, KCNIP4	428	94	19113	1.42521	1	0.999998	100
Annotation Cluster 79	Enrichment Score: 0.5215187850498427
Category	Term	Count	%	PValue	Genes	List Total	Pop Hits	Pop Total	Fold Enrichment	Bonferroni	Benjamini	FDR
GOTERM_BP_FAT	GO:0006816~calcium ion transport	7	1.6317	0.114393	ATP2B4, TRPC3, CAMK2D, CACNA1C, JPH1, CAMK2A, ITPR2	316	142	13528	2.11036	1	0.850649	87.2923
GOTERM_BP_FAT	GO:0015674~di-, tri-valent inorganic cation transport	8	1.8648	0.117319	SLC39A14, ATP2B4, TRPC3, CAMK2D, CACNA1C, JPH1, CAMK2A, ITPR2	316	176	13528	1.94591	1	0.850967	87.9867
INTERPRO	IPR005821:Ion transport	5	1.1655	0.261527	TRPC3, SCN9A, CACNA1C, KCNG1, ITPR2	394	110	16659	1.9219	1	0.997693	98.9848
SP_PIR_KEYWORDS	calcium transport	4	0.932401	0.29352	ATP2B4, TRPC3, CACNA1C, ITPR2	429	85	19235	2.10997	1	0.881482	99.147
SP_PIR_KEYWORDS	calcium channel	3	0.699301	0.394932	TRPC3, CACNA1C, ITPR2	429	61	19235	2.20509	1	0.910813	99.8981
GOTERM_MF_FAT	GO:0046873~metal ion transmembrane transporter activity	10	2.331	0.41936	SLC39A14, ATP2B4, TRPC3, SCN9A, CHRNB1, CACNA1C, KCNG1, KCNIP4, SLC30A7, ITPR2	321	328	12983	1.23309	1	0.994501	99.9631
GOTERM_MF_FAT	GO:0005262~calcium channel activity	3	0.699301	0.58358	TRPC3, CACNA1C, ITPR2	321	79	12983	1.5359	1	0.994259	99.9997
GOTERM_MF_FAT	GO:0005261~cation channel activity	7	1.6317	0.675648	TRPC3, SCN9A, CHRNB1, CACNA1C, KCNG1, KCNIP4, ITPR2	321	275	12983	1.02952	1	0.99681	100
Annotation Cluster 80	Enrichment Score: 0.5194404068787281
Category	Term	Count	%	PValue	Genes	List Total	Pop Hits	Pop Total	Fold Enrichment	Bonferroni	Benjamini	FDR
GOTERM_BP_FAT	GO:0046777~protein amino acid autophosphorylation	8	1.8648	0.00363177	CAV2, IGF1R, PAK2, DYRK1A, CAMK2D, PDGFRA, SMG1, CAMK2A	316	85	13528	4.02919	0.998569	0.448642	5.99156
SP_PIR_KEYWORDS	atp-binding	37	8.62471	0.125308	SMARCAD1, UBE2G1, PFKFB2, DCK, PIP5K1A, IGF1R, ATP2B4, CHD7, PAK2, DDX3X, PIK3C3, DHX15, CAMK2D, PRKAA2, POLQ, ACSL3, CAMK2A, ABCA13, KIF3B, MAK, MAP2K4, PDK4, WNK1, ACACA, SMG1, CDK6, KIF3C, BBS10, ATP6V1A, TEX14, HSPA12A, NOLC1, DYRK1A, PDGFRA, CIT, PIP4K2B, SMC1B	429	1326	19235	1.2511	1	0.785083	84.0503
SP_PIR_KEYWORDS	kinase	21	4.8951	0.137251	MAK, PFKFB2, PDK4, MAP2K4, DCK, WNK1, SMG1, CDK6, PIP5K1A, WSB1, IGF1R, PAK2, DYRK1A, PIK3C3, PDGFRA, CAMK2D, PRKAA2, CIT, CAMK2A, CALM2, PIP4K2B	429	688	19235	1.36857	1	0.786857	86.7905
GOTERM_BP_FAT	GO:0006468~protein amino acid phosphorylation	21	4.8951	0.145876	CAV2, MAK, MAP2K4, PDK4, WNK1, SMG1, CDK6, SMAD2, PTPN11, IGF1R, TEX14, PAK2, MDFIC, DYRK1A, PIK3C3, PDGFRA, PLA2G1B, CAMK2D, PRKAA2, CIT, CAMK2A	316	667	13528	1.34785	1	0.879737	93.1275
GOTERM_MF_FAT	GO:0000166~nucleotide binding	63	14.6853	0.177369	XRCC2, CPEB2, CPEB4, UBE2G1, PIP5K1A, CDC42, SFRS7, ATP2B4, SFRS5, PAK2, PIK3C3, RBMS3, RHOH, WNK1, CDK6, SFRS1, BBS10, ATP6V1A, RND3, C10ORF140, LARP7, PDGFRA, CPSF6, CHFR, ARL4A, SMARCAD1, GAL3ST4, PFKFB2, SR140, DCK, EFCAB4B, IGF1R, HNRNPM, KRAS, CHD7, DDX3X, FMO2, CAMK2D, DHX15, RHOBTB1, PRKAA2, RBM27, TNRC6B, POLQ, CAMK2A, ACSL3, ABCA13, KIF3B, MAK, PDK4, MAP2K4, ACACA, SMG1, KIF3C, NRAS, HS…	321	2245	12983	1.135	1	0.972913	94.1523
SP_PIR_KEYWORDS	nucleotide-binding	44	10.2564	0.192046	SMARCAD1, UBE2G1, PFKFB2, DCK, PIP5K1A, EFCAB4B, CDC42, IGF1R, ATP2B4, KRAS, CHD7, PAK2, DDX3X, PIK3C3, DHX15, CAMK2D, RHOBTB1, PRKAA2, ACSL3, CAMK2A, ABCA13, RHOH, KIF3B, MAK, MAP2K4, PDK4, WNK1, ACACA, SMG1, CDK6, KIF3C, BBS10, RND3, ATP6V1A, NRAS, TEX14, HSPA12A, NOLC1, DYRK1A, PDGFRA, CIT, ARL4A, PIP4K2B, SMC1B	429	1686	19235	1.17012	1	0.835945	94.6279
SP_PIR_KEYWORDS	transferase	37	8.62471	0.198954	GAL3ST4, GCNT2, PFKFB2, DCK, ST8SIA1, PIP5K1A, HS2ST1, IGF1R, AGPAT5, PAK2, PIK3C3, CAMK2D, TFB2M, PRKAA2, GCNT1, CAMK2A, PGGT1B, NSUN4, SETDB1, METTL8, LPGAT1, MAK, NAT1, NAT2, MAP2K4, PDK4, WNK1, SMG1, CDK6, THUMPD3, PAPD5, PTAR1, DYRK1A, ASH1L, PDGFRA, CIT, PIP4K2B	429	1394	19235	1.19007	1	0.83385	95.2246
GOTERM_MF_FAT	GO:0004713~protein tyrosine kinase activity	7	1.6317	0.226528	CAV2, IGF1R, TEX14, DYRK1A, MAP2K4, PDGFRA, CRIM1	321	166	12983	1.70553	1	0.984581	97.613
GOTERM_BP_FAT	GO:0016310~phosphorylation	23	5.36131	0.236253	CAV2, MAK, MAP2K4, PDK4, WNK1, SMG1, CDK6, SMAD2, PIP5K1A, PTPN11, IGF1R, ATP6V1A, TEX14, PAK2, MDFIC, DYRK1A, PIK3C3, PDGFRA, PLA2G1B, CAMK2D, PRKAA2, CIT, CAMK2A	316	800	13528	1.23079	1	0.915851	98.9713
INTERPRO	IPR002290:Serine/threonine protein kinase	9	2.0979	0.268462	PAK2, MAK, DYRK1A, MAP2K4, CAMK2D, CDK6, PRKAA2, CIT, CAMK2A	394	259	16659	1.46925	1	0.997738	99.12
SP_PIR_KEYWORDS	ATP	8	1.8648	0.274595	IGF1R, ATP2B4, DYRK1A, MAP2K4, PDGFRA, DCK, CDK6, PRKAA2	429	236	19235	1.51989	1	0.870076	98.7743
SP_PIR_KEYWORDS	phosphotransferase	7	1.6317	0.291856	IGF1R, PIK3C3, MAP2K4, PDGFRA, DCK, CDK6, PRKAA2	429	201	19235	1.56148	1	0.884144	99.119
UP_SEQ_FEATURE	nucleotide phosphate-binding region:ATP	25	5.82751	0.309029	SMARCAD1, KIF3B, MAK, PFKFB2, MAP2K4, PDK4, DCK, ACACA, WNK1, CDK6, KIF3C, IGF1R, ATP6V1A, TEX14, CHD7, PAK2, DDX3X, DYRK1A, DHX15, PDGFRA, CAMK2D, PRKAA2, CIT, CAMK2A, SMC1B	428	962	19113	1.16051	1	0.999593	99.7779
GOTERM_MF_FAT	GO:0004672~protein kinase activity	18	4.1958	0.326895	CAV2, MAK, PDK4, MAP2K4, WNK1, SMG1, CDK6, IGF1R, TEX14, PAK2, DYRK1A, PIK3C3, PDGFRA, CAMK2D, PRKAA2, CIT, CAMK2A, CRIM1	321	606	12983	1.20135	1	0.992805	99.6837
SP_PIR_KEYWORDS	serine/threonine-protein kinase	11	2.5641	0.343361	PAK2, MAK, DYRK1A, MAP2K4, WNK1, CAMK2D, SMG1, CDK6, PRKAA2, CIT, CAMK2A	429	381	19235	1.2945	1	0.903644	99.6872
UP_SEQ_FEATURE	domain:Protein kinase	13	3.0303	0.34948	IGF1R, TEX14, PAK2, MAK, DYRK1A, MAP2K4, PDGFRA, WNK1, CAMK2D, CDK6, PRKAA2, CIT, CAMK2A	428	469	19113	1.23781	1	0.999811	99.918
GOTERM_MF_FAT	GO:0005524~ATP binding	39	9.09091	0.414411	SMARCAD1, XRCC2, UBE2G1, PFKFB2, DCK, PIP5K1A, IGF1R, ATP2B4, CHD7, PAK2, DDX3X, PIK3C3, DHX15, CAMK2D, PRKAA2, POLQ, ACSL3, CAMK2A, ABCA13, KIF3B, MAK, MAP2K4, PDK4, WNK1, ACACA, SMG1, CDK6, KIF3C, BBS10, ATP6V1A, TEX14, HSPA12A, NOLC1, ILF2, DYRK1A, PDGFRA, CIT, PIP4K2B, SMC1B	321	1477	12983	1.06796	1	0.994566	99.9583
GOTERM_BP_FAT	GO:0006796~phosphate metabolic process	25	5.82751	0.414885	CAV2, SYNJ1, PIP5K1A, IGF1R, PAK2, MDFIC, PIK3C3, PLA2G1B, CAMK2D, PRKAA2, CAMK2A, MAK, PDK4, MAP2K4, WNK1, SMG1, SMAD2, CDK6, PTPN11, ATP6V1A, TEX14, DUSP3, DYRK1A, PDGFRA, CIT	316	973	13528	1.09995	1	0.965717	99.9888
GOTERM_BP_FAT	GO:0006793~phosphorus metabolic process	25	5.82751	0.414885	CAV2, SYNJ1, PIP5K1A, IGF1R, PAK2, MDFIC, PIK3C3, PLA2G1B, CAMK2D, PRKAA2, CAMK2A, MAK, PDK4, MAP2K4, WNK1, SMG1, SMAD2, CDK6, PTPN11, ATP6V1A, TEX14, DUSP3, DYRK1A, PDGFRA, CIT	316	973	13528	1.09995	1	0.965717	99.9888
GOTERM_MF_FAT	GO:0001883~purine nucleoside binding	42	9.79021	0.421234	SMARCAD1, GAL3ST4, XRCC2, UBE2G1, PFKFB2, DCK, PIP5K1A, IGF1R, ATP2B4, KRAS, CHD7, PAK2, DDX3X, FMO2, PIK3C3, DHX15, CAMK2D, PRKAA2, POLQ, ACSL3, CAMK2A, ABCA13, KIF3B, MAK, MAP2K4, PDK4, WNK1, ACACA, SMG1, CDK6, KIF3C, BBS10, ATP6V1A, TEX14, HSPA12A, NOLC1, ILF2, DYRK1A, PDGFRA, CIT, PIP4K2B, SMC1B	321	1601	12983	1.06103	1	0.993614	99.9648
UP_SEQ_FEATURE	binding site:ATP	14	3.2634	0.435142	MAK, PDK4, MAP2K4, WNK1, CDK6, IGF1R, TEX14, PAK2, DYRK1A, CAMK2D, PDGFRA, PRKAA2, CIT, CAMK2A	428	542	19113	1.15349	1	0.999943	99.9921
GOTERM_MF_FAT	GO:0001882~nucleoside binding	42	9.79021	0.439633	SMARCAD1, GAL3ST4, XRCC2, UBE2G1, PFKFB2, DCK, PIP5K1A, IGF1R, ATP2B4, KRAS, CHD7, PAK2, DDX3X, FMO2, PIK3C3, DHX15, CAMK2D, PRKAA2, POLQ, ACSL3, CAMK2A, ABCA13, KIF3B, MAK, MAP2K4, PDK4, WNK1, ACACA, SMG1, CDK6, KIF3C, BBS10, ATP6V1A, TEX14, HSPA12A, NOLC1, ILF2, DYRK1A, PDGFRA, CIT, PIP4K2B, SMC1B	321	1612	12983	1.05379	1	0.993836	99.978
GOTERM_MF_FAT	GO:0030554~adenyl nucleotide binding	41	9.55711	0.448355	SMARCAD1, GAL3ST4, XRCC2, UBE2G1, PFKFB2, DCK, PIP5K1A, IGF1R, ATP2B4, CHD7, PAK2, DDX3X, FMO2, PIK3C3, DHX15, CAMK2D, PRKAA2, POLQ, ACSL3, CAMK2A, ABCA13, KIF3B, MAK, MAP2K4, PDK4, WNK1, ACACA, SMG1, CDK6, KIF3C, BBS10, ATP6V1A, TEX14, HSPA12A, NOLC1, ILF2, DYRK1A, PDGFRA, CIT, PIP4K2B, SMC1B	321	1577	12983	1.05153	1	0.99366	99.9825
GOTERM_MF_FAT	GO:0032559~adenyl ribonucleotide binding	39	9.09091	0.44902	SMARCAD1, XRCC2, UBE2G1, PFKFB2, DCK, PIP5K1A, IGF1R, ATP2B4, CHD7, PAK2, DDX3X, PIK3C3, DHX15, CAMK2D, PRKAA2, POLQ, ACSL3, CAMK2A, ABCA13, KIF3B, MAK, MAP2K4, PDK4, WNK1, ACACA, SMG1, CDK6, KIF3C, BBS10, ATP6V1A, TEX14, HSPA12A, NOLC1, ILF2, DYRK1A, PDGFRA, CIT, PIP4K2B, SMC1B	321	1497	12983	1.05369	1	0.993208	99.9828
SP_PIR_KEYWORDS	tyrosine-protein kinase	4	0.932401	0.450136	IGF1R, DYRK1A, MAP2K4, PDGFRA	429	111	19235	1.61574	1	0.923102	99.9725
INTERPRO	IPR008271:Serine/threonine protein kinase, active site	10	2.331	0.45439	PAK2, MAK, DYRK1A, MAP2K4, WNK1, CAMK2D, CDK6, PRKAA2, CIT, CAMK2A	394	354	16659	1.1944	1	0.999391	99.9896
INTERPRO	IPR000719:Protein kinase, core	13	3.0303	0.460571	IGF1R, TEX14, PAK2, MAK, DYRK1A, MAP2K4, PDGFRA, WNK1, CAMK2D, CDK6, PRKAA2, CIT, CAMK2A	394	476	16659	1.15475	1	0.999399	99.9913
INTERPRO	IPR017442:Serine/threonine protein kinase-related	10	2.331	0.473171	PAK2, MAK, DYRK1A, MAP2K4, WNK1, CAMK2D, CDK6, PRKAA2, CIT, CAMK2A	394	359	16659	1.17776	1	0.99942	99.9939
GOTERM_MF_FAT	GO:0032553~ribonucleotide binding	47	10.9557	0.476643	SMARCAD1, XRCC2, UBE2G1, PFKFB2, DCK, PIP5K1A, EFCAB4B, CDC42, IGF1R, ATP2B4, KRAS, CHD7, PAK2, DDX3X, PIK3C3, DHX15, CAMK2D, RHOBTB1, PRKAA2, POLQ, ACSL3, CAMK2A, ABCA13, RHOH, KIF3B, MAK, MAP2K4, PDK4, WNK1, ACACA, SMG1, CDK6, KIF3C, BBS10, NRAS, ATP6V1A, RND3, TEX14, HSPA12A, NOLC1, ILF2, DYRK1A, PDGFRA, CIT, ARL4A, PIP4K2B, SMC1B	321	1836	12983	1.03537	1	0.991935	99.9919
GOTERM_MF_FAT	GO:0032555~purine ribonucleotide binding	47	10.9557	0.476643	SMARCAD1, XRCC2, UBE2G1, PFKFB2, DCK, PIP5K1A, EFCAB4B, CDC42, IGF1R, ATP2B4, KRAS, CHD7, PAK2, DDX3X, PIK3C3, DHX15, CAMK2D, RHOBTB1, PRKAA2, POLQ, ACSL3, CAMK2A, ABCA13, RHOH, KIF3B, MAK, MAP2K4, PDK4, WNK1, ACACA, SMG1, CDK6, KIF3C, BBS10, NRAS, ATP6V1A, RND3, TEX14, HSPA12A, NOLC1, ILF2, DYRK1A, PDGFRA, CIT, ARL4A, PIP4K2B, SMC1B	321	1836	12983	1.03537	1	0.991935	99.9919
GOTERM_MF_FAT	GO:0017076~purine nucleotide binding	49	11.4219	0.478529	XRCC2, UBE2G1, PIP5K1A, CDC42, ATP2B4, PAK2, PIK3C3, RHOH, WNK1, CDK6, BBS10, RND3, ATP6V1A, PDGFRA, ARL4A, SMARCAD1, GAL3ST4, PFKFB2, DCK, EFCAB4B, IGF1R, CHD7, KRAS, DDX3X, FMO2, CAMK2D, DHX15, RHOBTB1, PRKAA2, POLQ, ACSL3, CAMK2A, ABCA13, KIF3B, MAK, PDK4, MAP2K4, ACACA, SMG1, KIF3C, NRAS, TEX14, HSPA12A, ILF2, NOLC1, DYRK1A, CIT, SMC1B, PIP4K2B	321	1918	12983	1.03328	1	0.99161	99.9923
SMART	SM00220:S_TKc	9	2.0979	0.486457	PAK2, MAK, DYRK1A, MAP2K4, CAMK2D, CDK6, PRKAA2, CIT, CAMK2A	266	259	9079	1.18604	1	0.993789	99.9734
INTERPRO	IPR017441:Protein kinase, ATP binding site	12	2.7972	0.518562	IGF1R, PAK2, MAK, DYRK1A, MAP2K4, WNK1, CAMK2D, PDGFRA, CDK6, PRKAA2, CIT, CAMK2A	394	455	16659	1.11512	1	0.999569	99.9984
GOTERM_MF_FAT	GO:0004674~protein serine/threonine kinase activity	11	2.5641	0.619817	PAK2, MAK, DYRK1A, MAP2K4, WNK1, CAMK2D, SMG1, CDK6, PRKAA2, CIT, CAMK2A	321	430	12983	1.03465	1	0.995223	99.9999
UP_SEQ_FEATURE	active site:Proton acceptor	12	2.7972	0.873413	IGF1R, PAK2, MAK, DYRK1A, MAP2K4, WNK1, CAMK2D, PDGFRA, CDK6, PRKAA2, CIT, CAMK2A	428	658	19113	0.814405	1	1	100
Annotation Cluster 81	Enrichment Score: 0.5189088614318772
Category	Term	Count	%	PValue	Genes	List Total	Pop Hits	Pop Total	Fold Enrichment	Bonferroni	Benjamini	FDR
GOTERM_BP_FAT	GO:0030203~glycosaminoglycan metabolic process	4	0.932401	0.136159	GCNT2, FOXC1, GLCE, HS2ST1	316	55	13528	3.11346	1	0.870274	91.6721
GOTERM_BP_FAT	GO:0006022~aminoglycan metabolic process	4	0.932401	0.192776	GCNT2, FOXC1, GLCE, HS2ST1	316	65	13528	2.63447	1	0.901937	97.366
GOTERM_BP_FAT	GO:0000271~polysaccharide biosynthetic process	3	0.699301	0.282036	GCNT2, GLCE, HS2ST1	316	45	13528	2.85401	1	0.930228	99.6399
GOTERM_BP_FAT	GO:0005976~polysaccharide metabolic process	4	0.932401	0.480032	GCNT2, FOXC1, GLCE, HS2ST1	316	111	13528	1.54271	1	0.975608	99.9985
GOTERM_BP_FAT	GO:0016051~carbohydrate biosynthetic process	3	0.699301	0.715783	GCNT2, GLCE, HS2ST1	316	107	13528	1.20028	1	0.996472	100
Annotation Cluster 82	Enrichment Score: 0.5187556806779785
Category	Term	Count	%	PValue	Genes	List Total	Pop Hits	Pop Total	Fold Enrichment	Bonferroni	Benjamini	FDR
GOTERM_BP_FAT	GO:0032880~regulation of protein localization	7	1.6317	0.103446	CADM1, SORBS1, NDFIP1, SMAD4, PLA2G1B, CDH2, PTPN11	316	138	13528	2.17153	1	0.835237	84.3443
GOTERM_BP_FAT	GO:0070201~regulation of establishment of protein localization	6	1.3986	0.152001	CADM1, SORBS1, NDFIP1, SMAD4, PLA2G1B, PTPN11	316	121	13528	2.12282	1	0.887204	93.9181
GOTERM_BP_FAT	GO:0051050~positive regulation of transport	8	1.8648	0.265298	CADM1, SORBS1, PFKFB2, SMAD4, PLA2G1B, PPT1, CALM2, PTPN11	316	223	13528	1.53579	1	0.926117	99.4675
GOTERM_BP_FAT	GO:0051223~regulation of protein transport	5	1.1655	0.274645	CADM1, NDFIP1, SMAD4, PLA2G1B, PTPN11	316	114	13528	1.87764	1	0.927715	99.5715
GOTERM_BP_FAT	GO:0002791~regulation of peptide secretion	3	0.699301	0.290704	CHD7, PFKFB2, PTPN11	316	46	13528	2.79196	1	0.934365	99.707
GOTERM_BP_FAT	GO:0051046~regulation of secretion	7	1.6317	0.33286	CHD7, CADM1, PFKFB2, PLA2G1B, NRG1, CAMK2A, PTPN11	316	202	13528	1.48352	1	0.947641	99.8965
GOTERM_BP_FAT	GO:0060341~regulation of cellular localization	8	1.8648	0.360528	CHD7, CADM1, PFKFB2, SMAD4, PLA2G1B, CAMK2A, CALM2, PTPN11	316	248	13528	1.38097	1	0.953116	99.9496
GOTERM_BP_FAT	GO:0046883~regulation of hormone secretion	3	0.699301	0.456929	CHD7, PFKFB2, PTPN11	316	66	13528	1.94591	1	0.972112	99.9969
GOTERM_BP_FAT	GO:0051222~positive regulation of protein transport	3	0.699301	0.464688	CADM1, SMAD4, PLA2G1B	316	67	13528	1.91687	1	0.973754	99.9975
GOTERM_BP_FAT	GO:0051047~positive regulation of secretion	4	0.932401	0.468063	CADM1, PFKFB2, PLA2G1B, PTPN11	316	109	13528	1.57101	1	0.974401	99.9978
GOTERM_BP_FAT	GO:0032386~regulation of intracellular transport	3	0.699301	0.49506	SMAD4, CALM2, PTPN11	316	71	13528	1.80888	1	0.977544	99.9991
Annotation Cluster 83	Enrichment Score: 0.5186102120609246
Category	Term	Count	%	PValue	Genes	List Total	Pop Hits	Pop Total	Fold Enrichment	Bonferroni	Benjamini	FDR
GOTERM_BP_FAT	GO:0003013~circulatory system process	7	1.6317	0.266119	CAV2, CHD7, CAMK2D, ERAP1, AMOT, FOXC1, CACNA1C	316	186	13528	1.61113	1	0.92501	99.4775
GOTERM_BP_FAT	GO:0008015~blood circulation	7	1.6317	0.266119	CAV2, CHD7, CAMK2D, ERAP1, AMOT, FOXC1, CACNA1C	316	186	13528	1.61113	1	0.92501	99.4775
GOTERM_BP_FAT	GO:0003018~vascular process in circulatory system	3	0.699301	0.392661	CAV2, AMOT, FOXC1	316	58	13528	2.21432	1	0.95947	99.979
Annotation Cluster 84	Enrichment Score: 0.5162473997638405
Category	Term	Count	%	PValue	Genes	List Total	Pop Hits	Pop Total	Fold Enrichment	Bonferroni	Benjamini	FDR
GOTERM_BP_FAT	GO:0006376~mRNA splice site selection	3	0.699301	0.0408965	SFRS5, MBNL1, SFRS1	316	14	13528	9.1736	1	0.726344	50.7908
UP_SEQ_FEATURE	compositionally biased region:Arg/Ser-rich (RS domain)	3	0.699301	0.0486045	SFRS7, SFRS5, SFRS1	428	16	19113	8.3731	1	0.949269	56.1107
KEGG_PATHWAY	hsa03040:Spliceosome	6	1.3986	0.151702	SFRS7, HNRNPM, SFRS5, SR140, DHX15, SFRS1	115	126	5085	2.10559	1	0.408266	84.7848
GOTERM_BP_FAT	GO:0000245~spliceosome assembly	3	0.699301	0.170424	SFRS5, MBNL1, SFRS1	316	32	13528	4.01345	1	0.890582	95.8116
GOTERM_BP_FAT	GO:0006396~RNA processing	16	3.7296	0.292471	KHDRBS3, SR140, SMAD2, MBNL1, SFRS1, ATXN1, SFRS7, HNRNPM, SFRS5, NOLC1, CNOT6L, LARP7, DHX15, CPSF6, QKI, TFB2M	316	547	13528	1.25222	1	0.934091	99.7192
GOTERM_BP_FAT	GO:0006397~mRNA processing	10	2.331	0.333108	SFRS7, HNRNPM, KHDRBS3, SFRS5, CNOT6L, DHX15, CPSF6, QKI, MBNL1, SFRS1	316	321	13528	1.33365	1	0.947157	99.8972
SP_PIR_KEYWORDS	mrna processing	8	1.8648	0.360329	SFRS7, HNRNPM, SFRS5, CNOT6L, DHX15, CPSF6, QKI, SFRS1	429	260	19235	1.37959	1	0.906897	99.7815
GOTERM_BP_FAT	GO:0016071~mRNA metabolic process	11	2.5641	0.361179	SFRS7, HNRNPM, KHDRBS3, SFRS5, CNOT6L, DHX15, CPSF6, SMG1, QKI, MBNL1, SFRS1	316	370	13528	1.27273	1	0.952898	99.9505
GOTERM_BP_FAT	GO:0000398~nuclear mRNA splicing, via spliceosome	5	1.1655	0.478895	SFRS7, HNRNPM, SFRS5, MBNL1, SFRS1	316	153	13528	1.39902	1	0.975877	99.9984
GOTERM_BP_FAT	GO:0000377~RNA splicing, via transesterification reactions with bulged adenosine as nucleophile	5	1.1655	0.478895	SFRS7, HNRNPM, SFRS5, MBNL1, SFRS1	316	153	13528	1.39902	1	0.975877	99.9984
GOTERM_BP_FAT	GO:0000375~RNA splicing, via transesterification reactions	5	1.1655	0.478895	SFRS7, HNRNPM, SFRS5, MBNL1, SFRS1	316	153	13528	1.39902	1	0.975877	99.9984
GOTERM_BP_FAT	GO:0022618~ribonucleoprotein complex assembly	3	0.699301	0.48001	SFRS5, MBNL1, SFRS1	316	69	13528	1.86131	1	0.975887	99.9985
SP_PIR_KEYWORDS	mrna splicing	6	1.3986	0.500945	SFRS7, HNRNPM, SFRS5, DHX15, QKI, SFRS1	429	209	19235	1.28718	1	0.932085	99.9927
GOTERM_BP_FAT	GO:0022613~ribonucleoprotein complex biogenesis	5	1.1655	0.607062	SFRS5, NOLC1, TFB2M, MBNL1, SFRS1	316	180	13528	1.18917	1	0.990511	100
GOTERM_BP_FAT	GO:0008380~RNA splicing	7	1.6317	0.652269	SFRS7, HNRNPM, SFRS5, DHX15, QKI, MBNL1, SFRS1	316	284	13528	1.05518	1	0.993635	100
GOTERM_CC_FAT	GO:0005681~spliceosome	3	0.699301	0.80658	HNRNPM, DHX15, SFRS1	292	132	12782	0.994863	1	0.989247	100
Annotation Cluster 85	Enrichment Score: 0.5116569043072978
Category	Term	Count	%	PValue	Genes	List Total	Pop Hits	Pop Total	Fold Enrichment	Bonferroni	Benjamini	FDR
UP_SEQ_FEATURE	zinc finger region:RING-type; atypical	4	0.932401	0.0397411	RNF44, RNF139, VPS41, ZNRF1	428	34	19113	5.25371	1	0.937526	48.8414
INTERPRO	IPR018957:Zinc finger, C3HC4 RING-type	8	1.8648	0.295015	PCGF2, RNF44, KIAA0182, TRIM58, RNF139, RNF138, CHFR, ZNRF1	394	228	16659	1.48357	1	0.998439	99.4972
INTERPRO	IPR017907:Zinc finger, RING-type, conserved site	9	2.0979	0.339411	PCGF2, RNF44, KIAA0182, TRIM58, RNF139, RNF138, VPS41, CHFR, ZNRF1	394	280	16659	1.35906	1	0.998495	99.8122
INTERPRO	IPR001841:Zinc finger, RING-type	9	2.0979	0.393359	PCGF2, RNF44, KIAA0182, TRIM58, RNF139, RNF138, VPS41, CHFR, ZNRF1	394	296	16659	1.28559	1	0.998736	99.9483
SMART	SM00184:RING	9	2.0979	0.638749	PCGF2, RNF44, KIAA0182, TRIM58, RNF139, RNF138, VPS41, CHFR, ZNRF1	266	296	9079	1.03778	1	0.997547	99.9997
UP_SEQ_FEATURE	zinc finger region:RING-type	4	0.932401	0.851391	PCGF2, TRIM58, RNF138, CHFR	428	210	19113	0.850601	1	1	100
Annotation Cluster 86	Enrichment Score: 0.5098450361613931
Category	Term	Count	%	PValue	Genes	List Total	Pop Hits	Pop Total	Fold Enrichment	Bonferroni	Benjamini	FDR
INTERPRO	IPR013088:Zinc finger, NHR/GATA-type	4	0.932401	0.118827	PGR, THRB, TRPS1, NR2F2	394	51	16659	3.31621	1	0.993699	85.2698
UP_SEQ_FEATURE	DNA-binding region:Nuclear receptor	3	0.699301	0.266203	PGR, THRB, NR2F2	428	45	19113	2.9771	1	0.998928	99.3998
UP_SEQ_FEATURE	zinc finger region:NR C4-type	3	0.699301	0.266203	PGR, THRB, NR2F2	428	45	19113	2.9771	1	0.998928	99.3998
INTERPRO	IPR001628:Zinc finger, nuclear hormone receptor-type	3	0.699301	0.295931	PGR, THRB, NR2F2	394	46	16659	2.7575	1	0.998208	99.507
INTERPRO	IPR001723:Steroid hormone receptor	3	0.699301	0.304687	PGR, THRB, NR2F2	394	47	16659	2.69883	1	0.998322	99.5921
INTERPRO	IPR000536:Nuclear hormone receptor, ligand-binding, core	3	0.699301	0.313423	PGR, THRB, NR2F2	394	48	16659	2.64261	1	0.998173	99.6632
INTERPRO	IPR008946:Nuclear hormone receptor, ligand-binding	3	0.699301	0.313423	PGR, THRB, NR2F2	394	48	16659	2.64261	1	0.998173	99.6632
GOTERM_MF_FAT	GO:0003707~steroid hormone receptor activity	3	0.699301	0.341218	PGR, THRB, NR2F2	321	49	12983	2.47625	1	0.992274	99.7686
SMART	SM00399:ZnF_C4	3	0.699301	0.390269	PGR, THRB, NR2F2	266	46	9079	2.22597	1	0.99346	99.7781
SMART	SM00430:HOLI	3	0.699301	0.410915	PGR, THRB, NR2F2	266	48	9079	2.13322	1	0.990063	99.855
GOTERM_MF_FAT	GO:0004879~ligand-dependent nuclear receptor activity	3	0.699301	0.420475	PGR, THRB, NR2F2	321	58	12983	2.09201	1	0.994084	99.9641
SP_PIR_KEYWORDS	zinc finger	5	1.1655	0.443937	PGR, THRB, SMG1, ZNF10, NR2F2	429	153	19235	1.46526	1	0.921754	99.968
Annotation Cluster 87	Enrichment Score: 0.5067300680786955
Category	Term	Count	%	PValue	Genes	List Total	Pop Hits	Pop Total	Fold Enrichment	Bonferroni	Benjamini	FDR
GOTERM_CC_FAT	GO:0044433~cytoplasmic vesicle part	8	1.8648	0.135623	CAV2, VAMP7, CAMK2D, IGF1, ACTN2, GRIA4, CAMK2A, PROS1	292	187	12782	1.87268	1	0.734083	85.8631
GOTERM_CC_FAT	GO:0031982~vesicle	19	4.4289	0.264394	CAV2, CADM1, VAPA, IGF1, ACTN2, VPS41, PPT1, AQP6, GRIA4, ZNRF1, NCK2, NPTX1, VAMP7, PLA2G1B, CAMK2D, AMOT, PROS1, CAMK2A, SLC30A7	292	670	12782	1.24135	1	0.86718	98.3784
GOTERM_CC_FAT	GO:0031410~cytoplasmic vesicle	17	3.9627	0.394802	CAV2, CADM1, IGF1, ACTN2, VPS41, PPT1, AQP6, GRIA4, ZNRF1, NPTX1, VAMP7, PLA2G1B, CAMK2D, AMOT, PROS1, CAMK2A, SLC30A7	292	642	12782	1.15912	1	0.897926	99.8819
GOTERM_CC_FAT	GO:0031988~membrane-bounded vesicle	15	3.4965	0.419279	CAV2, CADM1, IGF1, ACTN2, VPS41, PPT1, GRIA4, NCK2, NPTX1, VAMP7, PLA2G1B, CAMK2D, PROS1, CAMK2A, SLC30A7	292	568	12782	1.156	1	0.893451	99.9321
GOTERM_CC_FAT	GO:0016023~cytoplasmic membrane-bounded vesicle	14	3.2634	0.493041	CAV2, NPTX1, CADM1, VAMP7, CAMK2D, PLA2G1B, IGF1, PPT1, VPS41, ACTN2, GRIA4, CAMK2A, PROS1, SLC30A7	292	550	12782	1.11425	1	0.925093	99.989
Annotation Cluster 88	Enrichment Score: 0.5053593080059462
Category	Term	Count	%	PValue	Genes	List Total	Pop Hits	Pop Total	Fold Enrichment	Bonferroni	Benjamini	FDR
INTERPRO	IPR003598:Immunoglobulin subtype 2	10	2.331	0.0545209	LRRC4, NRCAM, NCAM1, CADM1, IL1RL1, CADM2, ADAMTSL3, PDGFRA, NRG1, LRFN5	394	205	16659	2.06252	1	0.932443	57.2079
SMART	SM00408:IGc2	10	2.331	0.145376	LRRC4, NRCAM, NCAM1, CADM1, IL1RL1, CADM2, ADAMTSL3, PDGFRA, NRG1, LRFN5	266	205	9079	1.66496	1	0.972499	85.6346
INTERPRO	IPR013151:Immunoglobulin	8	1.8648	0.201	NRCAM, NCAM1, CADM1, CADM2, ADAMTSL3, IGSF3, PDGFRA, NRG1	394	202	16659	1.67452	1	0.998453	96.654
INTERPRO	IPR013098:Immunoglobulin I-set	6	1.3986	0.227139	NRCAM, NCAM1, IL1RL1, ADAMTSL3, PDGFRA, LRFN5	394	138	16659	1.83834	1	0.998686	97.9778
UP_SEQ_FEATURE	domain:Ig-like C2-type 1	7	1.6317	0.252358	NCAM1, CADM1, IL1RL1, CADM2, ADAMTSL3, IGSF3, PDGFRA	428	190	19113	1.64524	1	0.998813	99.1826
UP_SEQ_FEATURE	domain:Ig-like C2-type 2	7	1.6317	0.254931	NCAM1, CADM1, IL1RL1, CADM2, ADAMTSL3, IGSF3, PDGFRA	428	191	19113	1.63663	1	0.998644	99.2279
UP_SEQ_FEATURE	domain:Ig-like C2-type 3	5	1.1655	0.290642	NCAM1, IL1RL1, ADAMTSL3, IGSF3, PDGFRA	428	122	19113	1.83019	1	0.999364	99.6571
UP_SEQ_FEATURE	domain:Ig-like C2-type 5	3	0.699301	0.348766	NCAM1, IGSF3, PDGFRA	428	55	19113	2.43581	1	0.999829	99.9165
SP_PIR_KEYWORDS	Immunoglobulin domain	13	3.0303	0.351458	LRRC4, NRCAM, NCAM1, CD47, CADM1, IL1RL1, CADM2, IGSF3, PDGFRA, SEMA3D, NRG1, LRFN5, SIRPA	429	470	19235	1.24017	1	0.90326	99.7361
INTERPRO	IPR007110:Immunoglobulin-like	14	3.2634	0.391281	LRRC4, NRCAM, NCAM1, CD47, CADM1, IL1RL1, CADM2, ADAMTSL3, IGSF3, PDGFRA, SEMA3D, NRG1, LRFN5, SIRPA	394	501	16659	1.18153	1	0.998833	99.9455
UP_SEQ_FEATURE	domain:Ig-like C2-type 4	3	0.699301	0.508977	NCAM1, IGSF3, PDGFRA	428	76	19113	1.76276	1	0.999983	99.9992
INTERPRO	IPR003599:Immunoglobulin subtype	9	2.0979	0.518335	NRCAM, CADM1, IL1RL1, CADM2, ADAMTSL3, IGSF3, SEMA3D, PDGFRA, SIRPA	394	330	16659	1.15314	1	0.999615	99.9984
INTERPRO	IPR013106:Immunoglobulin V-set	7	1.6317	0.536179	LRRC4, CADM1, IL1RL1, CADM2, IGSF3, SEMA3D, SIRPA	394	249	16659	1.18864	1	0.999634	99.9991
SMART	SM00409:IG	9	2.0979	0.753566	NRCAM, CADM1, IL1RL1, CADM2, ADAMTSL3, IGSF3, SEMA3D, PDGFRA, SIRPA	266	330	9079	0.930861	1	0.99902	100
INTERPRO	IPR013783:Immunoglobulin-like fold	12	2.7972	0.759677	LRRC4, NRCAM, NCAM1, CADM1, IL1RL1, CADM2, ADAMTSL3, IGSF3, PDGFRA, NRG1, LRFN5, SIRPA	394	553	16659	0.917506	1	0.99999	100
Annotation Cluster 89	Enrichment Score: 0.4999049613131747
Category	Term	Count	%	PValue	Genes	List Total	Pop Hits	Pop Total	Fold Enrichment	Bonferroni	Benjamini	FDR
GOTERM_BP_FAT	GO:0006259~DNA metabolic process	17	3.9627	0.133293	MORF4L1, HMGB1, XRCC2, C11ORF30, MORF4L2, IGF1, SMG1, PAPD5, PPT1, C16ORF75, FOXP1, FOS, BCL11B, SUPT16H, CUL4B, POLQ, NFIA	316	506	13528	1.43828	1	0.868341	91.1901
SP_PIR_KEYWORDS	dna repair	7	1.6317	0.256643	MORF4L1, XRCC2, C11ORF30, MORF4L2, SUPT16H, SMG1, CUL4B	429	191	19235	1.64323	1	0.858467	98.2863
SP_PIR_KEYWORDS	DNA damage	7	1.6317	0.304737	MORF4L1, XRCC2, C11ORF30, MORF4L2, SUPT16H, SMG1, CUL4B	429	205	19235	1.53101	1	0.884277	99.3151
GOTERM_BP_FAT	GO:0006281~DNA repair	9	2.0979	0.342775	MORF4L1, HMGB1, XRCC2, C11ORF30, MORF4L2, SUPT16H, SMG1, CUL4B, POLQ	316	284	13528	1.35666	1	0.948326	99.9197
GOTERM_BP_FAT	GO:0006974~response to DNA damage stimulus	10	2.331	0.499775	MORF4L1, HMGB1, XRCC2, C11ORF30, MORF4L2, SUPT16H, SMG1, CUL4B, POLQ, PTPN11	316	373	13528	1.14772	1	0.97766	99.9992
GOTERM_BP_FAT	GO:0033554~cellular response to stress	14	3.2634	0.560694	MORF4L1, HMGB1, XRCC2, C11ORF30, MAP2K4, MORF4L2, ST8SIA1, SMG1, PTPN11, FOS, MDFIC, SUPT16H, CUL4B, POLQ	316	566	13528	1.05891	1	0.985974	99.9999
Annotation Cluster 90	Enrichment Score: 0.4948732611905999
Category	Term	Count	%	PValue	Genes	List Total	Pop Hits	Pop Total	Fold Enrichment	Bonferroni	Benjamini	FDR
INTERPRO	IPR013069:BTB/POZ	6	1.3986	0.181376	ZBTB7B, ZBTB33, ZBTB10, BTBD3, RHOBTB1, GAN	394	127	16659	1.99756	1	0.998115	95.1686
INTERPRO	IPR000210:BTB/POZ-like	7	1.6317	0.248325	ZBTB7B, ZBTB33, ZBTB10, BTBD3, RHOBTB1, GAN, KCNG1	394	179	16659	1.65348	1	0.998692	98.6724
INTERPRO	IPR011333:BTB/POZ fold	7	1.6317	0.256205	ZBTB7B, ZBTB33, ZBTB10, BTBD3, RHOBTB1, GAN, KCNG1	394	181	16659	1.6352	1	0.99812	98.8682
UP_SEQ_FEATURE	domain:BTB	5	1.1655	0.391883	ZBTB7B, ZBTB33, ZBTB10, BTBD3, GAN	428	142	19113	1.57241	1	0.999906	99.9731
SMART	SM00225:BTB	7	1.6317	0.424316	ZBTB7B, ZBTB33, ZBTB10, BTBD3, RHOBTB1, GAN, KCNG1	266	179	9079	1.33475	1	0.98988	99.8909
INTERPRO	IPR013089:Kelch related	3	0.699301	0.559405	ZBTB10, BTBD3, GAN	394	79	16659	1.60564	1	0.999695	99.9996
Annotation Cluster 91	Enrichment Score: 0.47198187826159615
Category	Term	Count	%	PValue	Genes	List Total	Pop Hits	Pop Total	Fold Enrichment	Bonferroni	Benjamini	FDR
GOTERM_BP_FAT	GO:0060541~respiratory system development	6	1.3986	0.107622	CAV2, CHD7, PDGFRA, RPGRIP1L, SMAD2, FOXP1	316	108	13528	2.37834	1	0.842206	85.5376
GOTERM_BP_FAT	GO:0035295~tube development	8	1.8648	0.255501	CAV2, PDGFRA, SMAD4, GRLF1, IGF1, SMAD2, FOXC1, FOXP1	316	220	13528	1.55673	1	0.924078	99.3331
GOTERM_BP_FAT	GO:0030324~lung development	4	0.932401	0.406569	CAV2, PDGFRA, SMAD2, FOXP1	316	99	13528	1.7297	1	0.963814	99.9858
GOTERM_BP_FAT	GO:0030323~respiratory tube development	4	0.932401	0.425274	CAV2, PDGFRA, SMAD2, FOXP1	316	102	13528	1.67883	1	0.967482	99.9918
GOTERM_MF_FAT	GO:0042803~protein homodimerization activity	6	1.3986	0.918322	ZBTB7B, CAV2, CADM1, PDGFRA, SMAD4, FOXP1	321	334	12983	0.726566	1	0.999962	100
Annotation Cluster 92	Enrichment Score: 0.46914739927476096
Category	Term	Count	%	PValue	Genes	List Total	Pop Hits	Pop Total	Fold Enrichment	Bonferroni	Benjamini	FDR
GOTERM_MF_FAT	GO:0008081~phosphoric diester hydrolase activity	5	1.1655	0.15303	ENPP6, PLCL1, SMPDL3A, PDE4D, PLCB2	321	84	12983	2.40747	1	0.979154	91.0645
GOTERM_MF_FAT	GO:0004620~phospholipase activity	4	0.932401	0.335865	PLCL1, SMPDL3A, PLA2G1B, PLCB2	321	83	12983	1.94918	1	0.992364	99.7397
GOTERM_MF_FAT	GO:0016298~lipase activity	4	0.932401	0.449057	PLCL1, SMPDL3A, PLA2G1B, PLCB2	321	100	12983	1.61782	1	0.99267	99.9828
GOTERM_BP_FAT	GO:0016042~lipid catabolic process	5	1.1655	0.575664	ENPP6, SMPDL3A, PLA2G1B, PPT1, PLCB2	316	173	13528	1.23729	1	0.987519	100
Annotation Cluster 93	Enrichment Score: 0.4673226263593211
Category	Term	Count	%	PValue	Genes	List Total	Pop Hits	Pop Total	Fold Enrichment	Bonferroni	Benjamini	FDR
INTERPRO	IPR015880:Zinc finger, C2H2-like	28	6.52681	0.0382633	ZBTB7B, ZNF398, ZNF546, ZNF831, TSHZ3, ZNF536, ZBTB33, ZNF292, ZNF516, SLC2A4RG, ZFP14, KLF12, ZBTB10, ZNF770, ZNF10, ZNF654, FOXP1, ADNP2, ZNF217, KCMF1, TRPS1, BCL11B, ZIC4, ZNF329, RNF138, ZNF609, SP8, ZNF470	394	797	16659	1.48543	1	0.922481	44.6056
INTERPRO	IPR007087:Zinc finger, C2H2-type	27	6.29371	0.0510339	ZBTB7B, ZNF398, ZNF546, ZNF831, TSHZ3, ZNF536, ZBTB33, ZNF292, ZNF516, SLC2A4RG, ZFP14, KLF12, ZBTB10, ZNF770, ZNF10, ZNF654, FOXP1, ADNP2, ZNF217, KCMF1, TRPS1, BCL11B, ZIC4, ZNF329, ZNF609, SP8, ZNF470	394	784	16659	1.45613	1	0.932639	54.7552
UP_SEQ_FEATURE	zinc finger region:C2H2-type 1	19	4.4289	0.0620725	ZBTB7B, ZNF546, TSHZ3, ZNF536, ZNF831, ZNF292, ZNF516, ZBTB33, ZFP14, KLF12, ZBTB10, ZNF770, ZNF654, ADNP2, ZNF217, BCL11B, ZNF329, SP8, ZNF470	428	542	19113	1.56545	1	0.953459	65.3246
UP_SEQ_FEATURE	zinc finger region:C2H2-type 2	20	4.662	0.0903879	ZBTB7B, ZNF546, TSHZ3, ZNF536, ZNF831, ZNF292, ZNF516, ZBTB33, ZFP14, KLF12, ZBTB10, ZNF770, ZNF10, ZNF654, ADNP2, ZNF217, BCL11B, ZNF329, SP8, ZNF470	428	608	19113	1.46897	1	0.983796	79.1077
UP_SEQ_FEATURE	zinc finger region:C2H2-type 3	19	4.4289	0.161463	ZBTB7B, ZNF398, ZNF546, ZNF536, ZNF292, ZNF516, ZBTB33, ZFP14, KLF12, ZNF770, ZNF10, ZNF654, ADNP2, ZNF217, ZIC4, BCL11B, ZNF329, SP8, ZNF470	428	622	19113	1.36411	1	0.994262	94.555
UP_SEQ_FEATURE	zinc finger region:C2H2-type 4	17	3.9627	0.220177	ZNF398, ZNF546, TSHZ3, ZNF536, ZNF292, ZNF516, ZFP14, ZNF770, ZNF10, ZNF654, ADNP2, ZNF217, TRPS1, BCL11B, ZIC4, ZNF329, ZNF470	428	575	19113	1.32028	1	0.998486	98.3596
UP_SEQ_FEATURE	zinc finger region:C2H2-type 5	16	3.7296	0.224896	ZNF398, ZNF546, TSHZ3, ZNF536, ZNF292, ZNF516, ZFP14, ZNF770, ZNF10, ZNF654, ZNF217, TRPS1, BCL11B, ZIC4, ZNF329, ZNF470	428	538	19113	1.32808	1	0.998177	98.5162
SMART	SM00355:ZnF_C2H2	28	6.52681	0.233516	ZBTB7B, ZNF398, ZNF546, ZNF831, TSHZ3, ZNF536, ZBTB33, ZNF292, ZNF516, SLC2A4RG, ZFP14, KLF12, ZBTB10, ZNF770, ZNF10, ZNF654, FOXP1, ADNP2, ZNF217, KCMF1, TRPS1, BCL11B, ZIC4, ZNF329, RNF138, ZNF609, SP8, ZNF470	266	797	9079	1.1991	1	0.988017	96.2551
UP_SEQ_FEATURE	zinc finger region:C2H2-type 6	13	3.0303	0.414281	ZNF546, ZNF398, ZNF536, ZNF516, ZNF292, ZNF217, ZFP14, BCL11B, TRPS1, ZNF770, ZNF329, ZNF10, ZNF470	428	488	19113	1.18962	1	0.999932	99.9855
INTERPRO	IPR013087:Zinc finger, C2H2-type/integrase, DNA-binding	16	3.7296	0.501344	ZBTB7B, ZNF398, ZNF546, ZNF536, ZNF831, ZFP14, KLF12, ZBTB10, ZNF770, ZNF10, ZNF217, BCL11B, ZIC4, ZNF329, SP8, ZNF470	394	621	16659	1.08938	1	0.999555	99.9973
UP_SEQ_FEATURE	zinc finger region:C2H2-type 7	11	2.5641	0.554598	ZNF546, ZNF398, ZNF536, ZNF516, ZNF292, ZNF217, ZFP14, TRPS1, ZNF329, ZNF10, ZNF470	428	451	19113	1.08918	1	0.999992	99.9998
UP_SEQ_FEATURE	zinc finger region:C2H2-type 8	10	2.331	0.588925	ZNF546, ZNF398, ZNF536, ZNF516, ZNF292, ZFP14, ZNF770, ZNF329, ZNF10, ZNF470	428	417	19113	1.0709	1	0.999995	100
UP_SEQ_FEATURE	zinc finger region:C2H2-type 9	9	2.0979	0.605278	ZNF546, ZNF398, ZNF536, ZNF292, ZFP14, ZNF770, ZNF329, ZNF10, ZNF470	428	376	19113	1.06891	1	0.999997	100
UP_SEQ_FEATURE	zinc finger region:C2H2-type 10	7	1.6317	0.759836	ZNF546, ZNF516, ZFP14, ZNF770, ZNF329, ZNF10, ZNF470	428	334	19113	0.935916	1	1	100
UP_SEQ_FEATURE	zinc finger region:C2H2-type 11	5	1.1655	0.895749	ZNF546, ZFP14, ZNF770, ZNF329, ZNF470	428	293	19113	0.762057	1	1	100
UP_SEQ_FEATURE	zinc finger region:C2H2-type 12	4	0.932401	0.922982	ZNF546, ZFP14, ZNF329, ZNF470	428	252	19113	0.708834	1	1	100
UP_SEQ_FEATURE	domain:KRAB	5	1.1655	0.941111	ZNF546, ZNF398, ZFP14, ZNF10, ZNF470	428	332	19113	0.672538	1	1	100
UP_SEQ_FEATURE	zinc finger region:C2H2-type 13	3	0.699301	0.941296	ZNF546, ZFP14, ZNF470	428	201	19113	0.666516	1	1	100
INTERPRO	IPR001909:Krueppel-associated box	5	1.1655	0.969854	ZNF546, ZNF398, ZFP14, ZNF10, ZNF470	394	355	16659	0.595517	1	1	100
SMART	SM00349:KRAB	5	1.1655	0.993476	ZNF546, ZNF398, ZFP14, ZNF10, ZNF470	266	355	9079	0.480726	1	1	100
Annotation Cluster 94	Enrichment Score: 0.43596799036024014
Category	Term	Count	%	PValue	Genes	List Total	Pop Hits	Pop Total	Fold Enrichment	Bonferroni	Benjamini	FDR
GOTERM_CC_FAT	GO:0044454~nuclear chromosome part	5	1.1655	0.302211	MORF4L1, PCGF2, WAPAL, FOXC1, SC65	292	122	12782	1.79402	1	0.882142	99.2015
GOTERM_CC_FAT	GO:0000785~chromatin	7	1.6317	0.304689	MORF4L1, PCGF2, CHD7, ARID4B, CBX4, FOXC1, HMGA2	292	200	12782	1.53209	1	0.879808	99.2387
GOTERM_CC_FAT	GO:0000228~nuclear chromosome	6	1.3986	0.309369	MORF4L1, PCGF2, WAPAL, FOXC1, HMGA2, SC65	292	162	12782	1.62126	1	0.879738	99.3047
GOTERM_CC_FAT	GO:0000790~nuclear chromatin	3	0.699301	0.357346	MORF4L1, PCGF2, FOXC1	292	55	12782	2.38767	1	0.897415	99.7355
GOTERM_CC_FAT	GO:0005694~chromosome	13	3.0303	0.362398	SETDB1, MORF4L1, HMGB1, PCGF2, CHD7, ARID4B, WAPAL, CBX4, SUPT16H, FOXC1, HMGA2, SC65, SMC1B	292	460	12782	1.23709	1	0.893855	99.7621
GOTERM_CC_FAT	GO:0044427~chromosomal part	9	2.0979	0.656557	MORF4L1, PCGF2, CHD7, ARID4B, WAPAL, CBX4, FOXC1, HMGA2, SC65	292	386	12782	1.02064	1	0.972389	99.9999
Annotation Cluster 95	Enrichment Score: 0.43592189278112037
Category	Term	Count	%	PValue	Genes	List Total	Pop Hits	Pop Total	Fold Enrichment	Bonferroni	Benjamini	FDR
SP_PIR_KEYWORDS	postsynaptic cell membrane	5	1.1655	0.229604	LRRC4, ANKS1B, GABRB3, CHRNB1, GRIA4	429	110	19235	2.03804	1	0.8439	97.203
GOTERM_CC_FAT	GO:0045211~postsynaptic membrane	5	1.1655	0.369462	ANKS1B, GABRB3, CLSTN2, CHRNB1, GRIA4	292	135	12782	1.62126	1	0.89211	99.7951
GOTERM_MF_FAT	GO:0022834~ligand-gated channel activity	5	1.1655	0.382392	TRPC3, GABRB3, CHRNB1, GRIA4, ITPR2	321	127	12983	1.59234	1	0.994293	99.9095
GOTERM_MF_FAT	GO:0015276~ligand-gated ion channel activity	5	1.1655	0.382392	TRPC3, GABRB3, CHRNB1, GRIA4, ITPR2	321	127	12983	1.59234	1	0.994293	99.9095
GOTERM_MF_FAT	GO:0005230~extracellular ligand-gated ion channel activity	3	0.699301	0.533117	GABRB3, CHRNB1, GRIA4	321	72	12983	1.68523	1	0.992251	99.9985
Annotation Cluster 96	Enrichment Score: 0.4336028971518186
Category	Term	Count	%	PValue	Genes	List Total	Pop Hits	Pop Total	Fold Enrichment	Bonferroni	Benjamini	FDR
GOTERM_MF_FAT	GO:0051020~GTPase binding	5	1.1655	0.281755	IPO5, WDR44, RIMS2, RASA1, RHOH	321	109	12983	1.8553	1	0.99061	99.1871
GOTERM_MF_FAT	GO:0017016~Ras GTPase binding	4	0.932401	0.389784	IPO5, WDR44, RIMS2, RHOH	321	91	12983	1.77782	1	0.993851	99.924
GOTERM_MF_FAT	GO:0031267~small GTPase binding	4	0.932401	0.455507	IPO5, WDR44, RIMS2, RHOH	321	101	12983	1.6018	1	0.991702	99.9855
Annotation Cluster 97	Enrichment Score: 0.42587995051331806
Category	Term	Count	%	PValue	Genes	List Total	Pop Hits	Pop Total	Fold Enrichment	Bonferroni	Benjamini	FDR
INTERPRO	IPR013761:Sterile alpha motif-type	4	0.932401	0.273064	PHC3, ANKS1B, SAMD5, ZCCHC14	394	77	16659	2.19645	1	0.997645	99.2001
INTERPRO	IPR001660:Sterile alpha motif SAM	4	0.932401	0.376406	PHC3, ANKS1B, SAMD5, ZCCHC14	394	93	16659	1.81857	1	0.998567	99.9215
SMART	SM00454:SAM	4	0.932401	0.513381	PHC3, ANKS1B, SAMD5, ZCCHC14	266	93	9079	1.46802	1	0.994869	99.9863
Annotation Cluster 98	Enrichment Score: 0.4228301811001085
Category	Term	Count	%	PValue	Genes	List Total	Pop Hits	Pop Total	Fold Enrichment	Bonferroni	Benjamini	FDR
GOTERM_MF_FAT	GO:0004713~protein tyrosine kinase activity	7	1.6317	0.226528	CAV2, IGF1R, TEX14, DYRK1A, MAP2K4, PDGFRA, CRIM1	321	166	12983	1.70553	1	0.984581	97.613
GOTERM_MF_FAT	GO:0019838~growth factor binding	4	0.932401	0.480983	IGF1R, IL1RL1, PDGFRA, CRIM1	321	105	12983	1.54078	1	0.991351	99.9928
GOTERM_MF_FAT	GO:0004714~transmembrane receptor protein tyrosine kinase activity	3	0.699301	0.494603	IGF1R, PDGFRA, CRIM1	321	67	12983	1.81099	1	0.990808	99.9951
Annotation Cluster 99	Enrichment Score: 0.42224486504506903
Category	Term	Count	%	PValue	Genes	List Total	Pop Hits	Pop Total	Fold Enrichment	Bonferroni	Benjamini	FDR
GOTERM_BP_FAT	GO:0007346~regulation of mitotic cell cycle	6	1.3986	0.280427	CAV2, CDC42, CAMK2D, IGF1, FOXC1, CHFR	316	152	13528	1.68987	1	0.929799	99.626
GOTERM_BP_FAT	GO:0051726~regulation of cell cycle	10	2.331	0.369732	CAV2, CDC42, SFRS5, CAMK2D, IGF1, CDK6, FOXC1, CHFR, PGGT1B, PTPN11	316	331	13528	1.29336	1	0.955487	99.9606
GOTERM_BP_FAT	GO:0051783~regulation of nuclear division	3	0.699301	0.37605	CAV2, CDC42, IGF1	316	56	13528	2.2934	1	0.955907	99.9668
GOTERM_BP_FAT	GO:0007088~regulation of mitosis	3	0.699301	0.37605	CAV2, CDC42, IGF1	316	56	13528	2.2934	1	0.955907	99.9668
GOTERM_BP_FAT	GO:0033043~regulation of organelle organization	7	1.6317	0.401169	CAV2, CDC42, NCK2, IGF1, AMOT, ARPC5, RASA1	316	217	13528	1.38097	1	0.962548	99.9835
GOTERM_BP_FAT	GO:0010564~regulation of cell cycle process	4	0.932401	0.497744	CAV2, CDC42, CAMK2D, IGF1	316	114	13528	1.50211	1	0.977941	99.9992
Annotation Cluster 100	Enrichment Score: 0.41622901321126493
Category	Term	Count	%	PValue	Genes	List Total	Pop Hits	Pop Total	Fold Enrichment	Bonferroni	Benjamini	FDR
SP_PIR_KEYWORDS	peroxisome	4	0.932401	0.324011	FAR1, ACSL3, PIPOX, PXT1	429	90	19235	1.99275	1	0.890598	99.5341
GOTERM_CC_FAT	GO:0005777~peroxisome	4	0.932401	0.417231	FAR1, ACSL3, PIPOX, PXT1	292	103	12782	1.69996	1	0.895097	99.9288
GOTERM_CC_FAT	GO:0042579~microbody	4	0.932401	0.417231	FAR1, ACSL3, PIPOX, PXT1	292	103	12782	1.69996	1	0.895097	99.9288
Annotation Cluster 101	Enrichment Score: 0.4101895043208088
Category	Term	Count	%	PValue	Genes	List Total	Pop Hits	Pop Total	Fold Enrichment	Bonferroni	Benjamini	FDR
GOTERM_BP_FAT	GO:0050728~negative regulation of inflammatory response	3	0.699301	0.162129	TNFRSF1B, NDFIP1, SPN	316	31	13528	4.14292	1	0.890424	95.0407
GOTERM_BP_FAT	GO:0031348~negative regulation of defense response	3	0.699301	0.204217	TNFRSF1B, NDFIP1, SPN	316	36	13528	3.56751	1	0.905868	97.933
GOTERM_BP_FAT	GO:0032102~negative regulation of response to external stimulus	3	0.699301	0.325204	TNFRSF1B, NDFIP1, SPN	316	50	13528	2.56861	1	0.945072	99.8744
GOTERM_BP_FAT	GO:0050727~regulation of inflammatory response	3	0.699301	0.531453	TNFRSF1B, NDFIP1, SPN	316	76	13528	1.68987	1	0.982144	99.9997
GOTERM_BP_FAT	GO:0048585~negative regulation of response to stimulus	3	0.699301	0.680322	TNFRSF1B, NDFIP1, SPN	316	100	13528	1.2843	1	0.995098	100
GOTERM_BP_FAT	GO:0032101~regulation of response to external stimulus	3	0.699301	0.888333	TNFRSF1B, NDFIP1, SPN	316	159	13528	0.807738	1	0.999819	100
Annotation Cluster 102	Enrichment Score: 0.40727416625796126
Category	Term	Count	%	PValue	Genes	List Total	Pop Hits	Pop Total	Fold Enrichment	Bonferroni	Benjamini	FDR
INTERPRO	IPR001650:DNA/RNA helicase, C-terminal	5	1.1655	0.246025	SMARCAD1, CHD7, DDX3X, DHX15, POLQ	394	107	16659	1.97578	1	0.998872	98.6096
INTERPRO	IPR014021:Helicase, superfamily 1 and 2, ATP-binding	5	1.1655	0.246025	SMARCAD1, CHD7, DDX3X, DHX15, POLQ	394	107	16659	1.97578	1	0.998872	98.6096
INTERPRO	IPR014001:DEAD-like helicase, N-terminal	5	1.1655	0.256338	SMARCAD1, CHD7, DDX3X, DHX15, POLQ	394	109	16659	1.93953	1	0.99776	98.8713
SP_PIR_KEYWORDS	helicase	5	1.1655	0.348567	SMARCAD1, CHD7, DDX3X, DHX15, POLQ	429	134	19235	1.67302	1	0.904374	99.7195
SMART	SM00490:HELICc	5	1.1655	0.374189	SMARCAD1, CHD7, DDX3X, DHX15, POLQ	266	106	9079	1.60998	1	0.993562	99.694
SMART	SM00487:DEXDc	5	1.1655	0.394158	SMARCAD1, CHD7, DDX3X, DHX15, POLQ	266	109	9079	1.56567	1	0.991987	99.795
UP_SEQ_FEATURE	domain:Helicase C-terminal	4	0.932401	0.417328	SMARCAD1, CHD7, DDX3X, DHX15	428	105	19113	1.7012	1	0.999922	99.9867
UP_SEQ_FEATURE	domain:Helicase ATP-binding	4	0.932401	0.4469	SMARCAD1, CHD7, DDX3X, DHX15	428	110	19113	1.62387	1	0.999943	99.9944
GOTERM_MF_FAT	GO:0004386~helicase activity	5	1.1655	0.454412	SMARCAD1, CHD7, DDX3X, DHX15, POLQ	321	140	12983	1.44448	1	0.992149	99.9851
GOTERM_MF_FAT	GO:0008026~ATP-dependent helicase activity	3	0.699301	0.699864	DDX3X, DHX15, POLQ	321	98	12983	1.23813	1	0.997453	100
GOTERM_MF_FAT	GO:0070035~purine NTP-dependent helicase activity	3	0.699301	0.699864	DDX3X, DHX15, POLQ	321	98	12983	1.23813	1	0.997453	100
Annotation Cluster 103	Enrichment Score: 0.37851400853984213
Category	Term	Count	%	PValue	Genes	List Total	Pop Hits	Pop Total	Fold Enrichment	Bonferroni	Benjamini	FDR
UP_SEQ_FEATURE	domain:EGF-like 8	3	0.699301	0.106718	LRP1B, ODZ1, MEGF10	428	25	19113	5.35879	1	0.984319	84.5134
UP_SEQ_FEATURE	domain:EGF-like 7	3	0.699301	0.121348	LRP1B, ODZ1, MEGF10	428	27	19113	4.96184	1	0.990383	88.2126
UP_SEQ_FEATURE	domain:EGF-like 5	3	0.699301	0.232958	LRP1B, ODZ1, MEGF10	428	41	19113	3.26755	1	0.998427	98.7517
UP_SEQ_FEATURE	domain:EGF-like 6	3	0.699301	0.249564	LRP1B, ODZ1, MEGF10	428	43	19113	3.11557	1	0.998963	99.1306
UP_SEQ_FEATURE	domain:EGF-like 4	3	0.699301	0.373005	LRP1B, ODZ1, MEGF10	428	58	19113	2.30982	1	0.999897	99.9554
INTERPRO	IPR013111:EGF, extracellular	3	0.699301	0.439801	LRP1B, ODZ1, MEGF10	394	63	16659	2.01342	1	0.999256	99.9845
UP_SEQ_FEATURE	domain:EGF-like 3	3	0.699301	0.501929	LRP1B, ODZ1, MEGF10	428	75	19113	1.78626	1	0.999983	99.999
UP_SEQ_FEATURE	domain:EGF-like 1	4	0.932401	0.504095	LRP1B, ODZ1, PROS1, MEGF10	428	120	19113	1.48855	1	0.999982	99.9991
INTERPRO	IPR006209:EGF	4	0.932401	0.579436	LRP1B, NRG1, ODZ1, PROS1	394	127	16659	1.33171	1	0.999758	99.9998
INTERPRO	IPR000742:EGF-like, type 3	5	1.1655	0.675072	LRP1B, NRG1, ODZ1, PROS1, MEGF10	394	194	16659	1.08974	1	0.999936	100
INTERPRO	IPR006210:EGF-like	5	1.1655	0.701692	LRP1B, NRG1, ODZ1, PROS1, MEGF10	394	201	16659	1.05178	1	0.999956	100
SP_PIR_KEYWORDS	egf-like domain	5	1.1655	0.755996	LRP1B, NRG1, ODZ1, PROS1, MEGF10	429	230	19235	0.974714	1	0.981415	100
SMART	SM00181:EGF	5	1.1655	0.843557	LRP1B, NRG1, ODZ1, PROS1, MEGF10	266	201	9079	0.849044	1	0.999834	100
INTERPRO	IPR013032:EGF-like region, conserved site	5	1.1655	0.917937	LRP1B, NRG1, ODZ1, PROS1, MEGF10	394	293	16659	0.721531	1	1	100
Annotation Cluster 104	Enrichment Score: 0.3715255874109385
Category	Term	Count	%	PValue	Genes	List Total	Pop Hits	Pop Total	Fold Enrichment	Bonferroni	Benjamini	FDR
GOTERM_BP_FAT	GO:0006811~ion transport	26	6.06061	0.0562841	CAV2, SLC39A14, ATP1B1, SLCO4C1, TRPC3, GABRB3, CLCC1, SLC12A5, WNK1, GRIA4, AQP6, KCNIP4, ITPR2, SLC25A12, ATP6V1A, ATP2B4, SLC26A7, CAMK2D, SCN9A, SLC38A1, CHRNB1, CACNA1C, CAMK2A, JPH1, KCNG1, SLC30A7	316	768	13528	1.4493	1	0.784209	62.6093
SP_PIR_KEYWORDS	ion transport	18	4.1958	0.148581	SLC39A14, ATP1B1, SLCO4C1, TRPC3, GABRB3, SLC12A5, GRIA4, KCNIP4, ITPR2, ATP6V1A, ATP2B4, SLC26A7, SCN9A, CHRNB1, SLC38A1, CACNA1C, KCNG1, SLC30A7	429	578	19235	1.3963	1	0.787252	88.9803
GOTERM_BP_FAT	GO:0030001~metal ion transport	15	3.4965	0.197549	SLC39A14, ATP1B1, TRPC3, SLC12A5, KCNIP4, ITPR2, ATP2B4, SCN9A, CAMK2D, SLC38A1, CACNA1C, CAMK2A, JPH1, KCNG1, SLC30A7	316	465	13528	1.38097	1	0.904067	97.6184
GOTERM_BP_FAT	GO:0006812~cation transport	17	3.9627	0.217656	SLC39A14, ATP1B1, TRPC3, SLC12A5, KCNIP4, ITPR2, ATP6V1A, ATP2B4, SCN9A, CAMK2D, CHRNB1, SLC38A1, CACNA1C, CAMK2A, JPH1, KCNG1, SLC30A7	316	553	13528	1.31604	1	0.908211	98.4522
INTERPRO	IPR005821:Ion transport	5	1.1655	0.261527	TRPC3, SCN9A, CACNA1C, KCNG1, ITPR2	394	110	16659	1.9219	1	0.997693	98.9848
GOTERM_MF_FAT	GO:0022834~ligand-gated channel activity	5	1.1655	0.382392	TRPC3, GABRB3, CHRNB1, GRIA4, ITPR2	321	127	12983	1.59234	1	0.994293	99.9095
GOTERM_MF_FAT	GO:0015276~ligand-gated ion channel activity	5	1.1655	0.382392	TRPC3, GABRB3, CHRNB1, GRIA4, ITPR2	321	127	12983	1.59234	1	0.994293	99.9095
GOTERM_MF_FAT	GO:0022838~substrate specific channel activity	12	2.7972	0.38961	TRPC3, GABRB3, CLCC1, SLC26A7, SCN9A, CHRNB1, AQP6, GRIA4, CACNA1C, KCNG1, KCNIP4, ITPR2	321	398	12983	1.21946	1	0.994418	99.9237
SP_PIR_KEYWORDS	ionic channel	9	2.0979	0.414056	TRPC3, GABRB3, SCN9A, CHRNB1, GRIA4, CACNA1C, KCNG1, KCNIP4, ITPR2	429	318	19235	1.26897	1	0.915528	99.9344
GOTERM_MF_FAT	GO:0046873~metal ion transmembrane transporter activity	10	2.331	0.41936	SLC39A14, ATP2B4, TRPC3, SCN9A, CHRNB1, CACNA1C, KCNG1, KCNIP4, SLC30A7, ITPR2	321	328	12983	1.23309	1	0.994501	99.9631
GOTERM_MF_FAT	GO:0015267~channel activity	12	2.7972	0.437207	TRPC3, GABRB3, CLCC1, SLC26A7, SCN9A, CHRNB1, AQP6, GRIA4, CACNA1C, KCNG1, KCNIP4, ITPR2	321	412	12983	1.17802	1	0.994115	99.9766
GOTERM_MF_FAT	GO:0022803~passive transmembrane transporter activity	12	2.7972	0.440384	TRPC3, GABRB3, CLCC1, SLC26A7, SCN9A, CHRNB1, AQP6, GRIA4, CACNA1C, KCNG1, KCNIP4, ITPR2	321	413	12983	1.17517	1	0.993386	99.9784
GOTERM_MF_FAT	GO:0005216~ion channel activity	11	2.5641	0.482658	TRPC3, GABRB3, CLCC1, SLC26A7, SCN9A, CHRNB1, GRIA4, CACNA1C, KCNG1, KCNIP4, ITPR2	321	386	12983	1.15259	1	0.99042	99.9931
GOTERM_MF_FAT	GO:0022836~gated channel activity	9	2.0979	0.498085	TRPC3, GABRB3, SCN9A, CHRNB1, GRIA4, CACNA1C, KCNG1, KCNIP4, ITPR2	321	310	12983	1.17422	1	0.990693	99.9956
SP_PIR_KEYWORDS	transport	37	8.62471	0.605212	SLC39A14, ATP1B1, CPLX1, GABRB3, CHMP4B, VPS37A, AQP6, KCNIP4, TRAM2, ATP2B4, SORBS1, TRAPPC6B, SCN9A, QKI, EXOC6, APPBP2, EXOC5, TNPO2, KCNG1, ABCA13, SLC30A7, SLCO4C1, TRPC3, SLC12A5, VPS41, GRIA4, ITPR2, SLC25A12, ATP6V1A, SLC26A7, VAMP7, IPO5, KPNA4, SLC38A1, CHRNB1, CACNA1C, SNX10	429	1670	19235	0.993391	1	0.955905	99.9997
SP_PIR_KEYWORDS	voltage-gated channel	4	0.932401	0.652089	SCN9A, CACNA1C, KCNG1, KCNIP4	429	150	19235	1.19565	1	0.966163	99.9999
GOTERM_MF_FAT	GO:0005261~cation channel activity	7	1.6317	0.675648	TRPC3, SCN9A, CHRNB1, CACNA1C, KCNG1, KCNIP4, ITPR2	321	275	12983	1.02952	1	0.99681	100
GOTERM_BP_FAT	GO:0055085~transmembrane transport	13	3.0303	0.678937	SLC39A14, TRPC3, SLC12A5, AQP6, ITPR2, SLC25A12, ATP6V1A, TRAM2, SLC26A7, SCN9A, CACNA1C, KCNG1, SLC30A7	316	569	13528	0.978087	1	0.995067	100
GOTERM_CC_FAT	GO:0034702~ion channel complex	5	1.1655	0.690303	GABRB3, SCN9A, CHRNB1, CACNA1C, KCNG1	292	205	12782	1.06766	1	0.978787	100
GOTERM_CC_FAT	GO:0034703~cation channel complex	3	0.699301	0.80658	SCN9A, CACNA1C, KCNG1	292	132	12782	0.994863	1	0.989247	100
GOTERM_MF_FAT	GO:0022832~voltage-gated channel activity	4	0.932401	0.863323	SCN9A, CACNA1C, KCNG1, KCNIP4	321	195	12983	0.829651	1	0.999803	100
GOTERM_MF_FAT	GO:0005244~voltage-gated ion channel activity	4	0.932401	0.863323	SCN9A, CACNA1C, KCNG1, KCNIP4	321	195	12983	0.829651	1	0.999803	100
GOTERM_MF_FAT	GO:0022843~voltage-gated cation channel activity	3	0.699301	0.881139	SCN9A, CACNA1C, KCNG1	321	147	12983	0.825418	1	0.999866	100
Annotation Cluster 105	Enrichment Score: 0.36972106502290436
Category	Term	Count	%	PValue	Genes	List Total	Pop Hits	Pop Total	Fold Enrichment	Bonferroni	Benjamini	FDR
GOTERM_CC_FAT	GO:0005789~endoplasmic reticulum membrane	9	2.0979	0.270704	TRAM2, CLSTN2, VAPA, VAMP7, FMO2, JPH1, SSR1, SSR3, ITPR2	292	269	12782	1.46456	1	0.863398	98.5555
GOTERM_CC_FAT	GO:0042175~nuclear envelope-endoplasmic reticulum network	9	2.0979	0.32068	TRAM2, CLSTN2, VAPA, VAMP7, FMO2, JPH1, SSR1, SSR3, ITPR2	292	284	12782	1.3872	1	0.88609	99.443
GOTERM_CC_FAT	GO:0044432~endoplasmic reticulum part	10	2.331	0.391434	TRAM2, CLSTN2, VAPA, VAMP7, FMO2, ERAP1, JPH1, SSR1, SSR3, ITPR2	292	347	12782	1.2615	1	0.898786	99.8727
GOTERM_CC_FAT	GO:0012505~endomembrane system	20	4.662	0.41652	CAV2, CLSTN2, VAPA, ST8SIA1, PIP5K1A, GRIA4, SSR1, ITPR2, GRINL1A, NCK2, TRAM2, GCOM1, FMO2, VAMP7, IPO5, CAMK2D, KPNA4, TNPO2, JPH1, CAMK2A, SSR3	292	782	12782	1.11954	1	0.897761	99.9277
GOTERM_CC_FAT	GO:0005783~endoplasmic reticulum	23	5.36131	0.507265	CLSTN2, LPGAT1, VAPA, CLCC1, RHBDF1, SSR1, ITPR2, NCK2, TRAM2, ANKRD13C, DNAJB9, ANK3, PAPPA, FMO2, CREG2, TRAPPC6B, VAMP7, RNF139, ERAP1, ACSL3, JPH1, SSR3, PIP4K2B	292	960	12782	1.04875	1	0.930549	99.9925
SP_PIR_KEYWORDS	endoplasmic reticulum	17	3.9627	0.520501	LPGAT1, CLSTN2, CLCC1, RHBDF1, SSR1, ITPR2, NCK2, PAPPA, FMO2, TRAPPC6B, VAMP7, RNF139, ERAP1, ACSL3, JPH1, SSR3, PIP4K2B	429	713	19235	1.06904	1	0.936351	99.9958
GOTERM_CC_FAT	GO:0031090~organelle membrane	24	5.59441	0.690933	CAV2, CLSTN2, VAPA, PDK4, ST8SIA1, VPS41, GRIA4, SSR1, ITPR2, SLC25A12, NCK2, TRAM2, CISD1, L2HGDH, TOMM70A, FMO2, VAMP7, CAMK2D, WDR44, ACSL3, JPH1, CAMK2A, SSR3, TOMM34	292	1096	12782	0.958554	1	0.978055	100
Annotation Cluster 106	Enrichment Score: 0.35938989950507244
Category	Term	Count	%	PValue	Genes	List Total	Pop Hits	Pop Total	Fold Enrichment	Bonferroni	Benjamini	FDR
GOTERM_CC_FAT	GO:0014069~postsynaptic density	4	0.932401	0.219428	ANKS1B, SOS1, GRIA4, CACNA1C	292	71	12782	2.46614	1	0.83839	96.4039
GOTERM_CC_FAT	GO:0044463~cell projection part	7	1.6317	0.440046	ANKS1B, GABRB3, SLC12A5, RPGRIP1L, ACTN2, GRIA4, CACNA1C	292	234	12782	1.30948	1	0.89947	99.9584
GOTERM_CC_FAT	GO:0030425~dendrite	5	1.1655	0.510761	ANKS1B, CADM1, ACTN2, GRIA4, CACNA1C	292	163	12782	1.34276	1	0.930157	99.9932
GOTERM_CC_FAT	GO:0043025~cell soma	4	0.932401	0.740342	SOS1, SLC12A5, GRIA4, CACNA1C	292	168	12782	1.04224	1	0.985133	100
Annotation Cluster 107	Enrichment Score: 0.3542555746597289
Category	Term	Count	%	PValue	Genes	List Total	Pop Hits	Pop Total	Fold Enrichment	Bonferroni	Benjamini	FDR
UP_SEQ_FEATURE	domain:SH3 1	3	0.699301	0.191849	NCK2, SORBS1, FCHSD2	428	36	19113	3.72138	1	0.996884	97.0416
UP_SEQ_FEATURE	domain:SH3 2	3	0.699301	0.200003	NCK2, SORBS1, FCHSD2	428	37	19113	3.6208	1	0.997352	97.4981
SP_PIR_KEYWORDS	sh3 domain	6	1.3986	0.50491	NCK2, SORBS1, FCHSD2, ARHGEF9, RASA1, ARHGAP26	429	210	19235	1.28105	1	0.932195	99.9935
INTERPRO	IPR001452:Src homology-3 domain	6	1.3986	0.567134	NCK2, SORBS1, FCHSD2, ARHGEF9, RASA1, ARHGAP26	394	213	16659	1.19103	1	0.999714	99.9997
SMART	SM00326:SH3	6	1.3986	0.750277	NCK2, SORBS1, FCHSD2, ARHGEF9, RASA1, ARHGAP26	266	213	9079	0.961453	1	0.999135	100
UP_SEQ_FEATURE	domain:SH3	3	0.699301	0.908551	ARHGEF9, RASA1, ARHGAP26	428	177	19113	0.756891	1	1	100
Annotation Cluster 108	Enrichment Score: 0.33604030589018546
Category	Term	Count	%	PValue	Genes	List Total	Pop Hits	Pop Total	Fold Enrichment	Bonferroni	Benjamini	FDR
GOTERM_BP_FAT	GO:0030004~cellular monovalent inorganic cation homeostasis	3	0.699301	0.0992907	SLC12A5, CAMK2D, PPT1	316	23	13528	5.58393	1	0.833486	83.0655
GOTERM_BP_FAT	GO:0019725~cellular homeostasis	15	3.4965	0.199834	SLC12A5, PRND, NDFIP1, PPT1, NLGN3, SELT, CCNL2, ATXN1, TXNDC15, CAMK2D, QKI, CHRNB1, CACNA1C, QSOX2, JPH1	316	466	13528	1.37801	1	0.903001	97.731
GOTERM_BP_FAT	GO:0006873~cellular ion homeostasis	12	2.7972	0.25412	ATXN1, PRND, SLC12A5, CAMK2D, NDFIP1, QKI, PPT1, NLGN3, CHRNB1, CACNA1C, JPH1, CCNL2	316	374	13528	1.37359	1	0.923797	99.3118
GOTERM_BP_FAT	GO:0055082~cellular chemical homeostasis	12	2.7972	0.2747	ATXN1, PRND, SLC12A5, CAMK2D, NDFIP1, QKI, PPT1, NLGN3, CHRNB1, CACNA1C, JPH1, CCNL2	316	380	13528	1.3519	1	0.926895	99.5721
GOTERM_BP_FAT	GO:0055067~monovalent inorganic cation homeostasis	3	0.699301	0.282036	SLC12A5, CAMK2D, PPT1	316	45	13528	2.85401	1	0.930228	99.6399
GOTERM_BP_FAT	GO:0048878~chemical homeostasis	15	3.4965	0.30722	SLC12A5, PRND, ACACA, NDFIP1, IGF1, PPT1, NLGN3, CCNL2, PTPN11, ATXN1, CAMK2D, QKI, CHRNB1, CACNA1C, JPH1	316	512	13528	1.2542	1	0.940597	99.8036
GOTERM_BP_FAT	GO:0050801~ion homeostasis	12	2.7972	0.359564	ATXN1, PRND, SLC12A5, CAMK2D, NDFIP1, QKI, PPT1, NLGN3, CHRNB1, CACNA1C, JPH1, CCNL2	316	409	13528	1.25604	1	0.953178	99.9483
GOTERM_BP_FAT	GO:0030003~cellular cation homeostasis	8	1.8648	0.381746	PRND, SLC12A5, CAMK2D, NDFIP1, PPT1, CACNA1C, JPH1, CCNL2	316	254	13528	1.34835	1	0.958016	99.9716
GOTERM_BP_FAT	GO:0042592~homeostatic process	19	4.4289	0.486615	SLC12A5, PRND, NDFIP1, ACACA, IGF1, PPT1, NLGN3, BBS10, SELT, CCNL2, PTPN11, ATXN1, TXNDC15, CAMK2D, QKI, CHRNB1, QSOX2, CACNA1C, JPH1	316	751	13528	1.08308	1	0.976491	99.9988
GOTERM_BP_FAT	GO:0055080~cation homeostasis	8	1.8648	0.503918	PRND, SLC12A5, CAMK2D, NDFIP1, PPT1, CACNA1C, JPH1, CCNL2	316	286	13528	1.19749	1	0.978406	99.9993
GOTERM_BP_FAT	GO:0007204~elevation of cytosolic calcium ion concentration	3	0.699301	0.729943	CACNA1C, JPH1, CCNL2	316	110	13528	1.16755	1	0.997112	100
GOTERM_BP_FAT	GO:0051480~cytosolic calcium ion homeostasis	3	0.699301	0.764806	CACNA1C, JPH1, CCNL2	316	118	13528	1.08839	1	0.998178	100
GOTERM_BP_FAT	GO:0030005~cellular di-, tri-valent inorganic cation homeostasis	5	1.1655	0.778559	PRND, NDFIP1, CACNA1C, JPH1, CCNL2	316	227	13528	0.942954	1	0.998508	100
GOTERM_BP_FAT	GO:0055066~di-, tri-valent inorganic cation homeostasis	5	1.1655	0.811381	PRND, NDFIP1, CACNA1C, JPH1, CCNL2	316	239	13528	0.895609	1	0.999102	100
GOTERM_BP_FAT	GO:0006875~cellular metal ion homeostasis	4	0.932401	0.838752	CAMK2D, CACNA1C, JPH1, CCNL2	316	196	13528	0.873676	1	0.999418	100
GOTERM_BP_FAT	GO:0055065~metal ion homeostasis	4	0.932401	0.860065	CAMK2D, CACNA1C, JPH1, CCNL2	316	205	13528	0.83532	1	0.999655	100
GOTERM_BP_FAT	GO:0006874~cellular calcium ion homeostasis	3	0.699301	0.929377	CACNA1C, JPH1, CCNL2	316	183	13528	0.701805	1	0.999963	100
GOTERM_BP_FAT	GO:0055074~calcium ion homeostasis	3	0.699301	0.935912	CACNA1C, JPH1, CCNL2	316	188	13528	0.68314	1	0.999972	100
Annotation Cluster 109	Enrichment Score: 0.33014789335937444
Category	Term	Count	%	PValue	Genes	List Total	Pop Hits	Pop Total	Fold Enrichment	Bonferroni	Benjamini	FDR
SP_PIR_KEYWORDS	ubl conjugation pathway	15	3.4965	0.245089	USP7, UBE2G1, BTRC, CBX4, GAN, ZNRF1, WSB1, FBXO38, KCMF1, RNF139, RNF138, CUL4B, CHFR, PMEPA1, USP14	429	509	19235	1.32132	1	0.8541	97.8827
SP_PIR_KEYWORDS	ligase	9	2.0979	0.369614	KCMF1, BTRC, UBE2G1, RNF139, ACACA, RNF138, CHFR, ZNRF1, ACSL3	429	305	19235	1.32305	1	0.904312	99.8212
GOTERM_BP_FAT	GO:0030163~protein catabolic process	17	3.9627	0.374108	USP7, BTRC, UBE2G1, CBX4, GAN, PPT1, ZNRF1, PSMA8, WSB1, FBXO38, KCMF1, RNF139, ERAP1, RNF138, CUL4B, CHFR, USP14	316	622	13528	1.17005	1	0.95652	99.965
GOTERM_BP_FAT	GO:0051603~proteolysis involved in cellular protein catabolic process	16	3.7296	0.429344	USP7, UBE2G1, BTRC, CBX4, GAN, ZNRF1, PSMA8, WSB1, FBXO38, KCMF1, RNF139, ERAP1, RNF138, CUL4B, CHFR, USP14	316	600	13528	1.1416	1	0.968134	99.9927
GOTERM_BP_FAT	GO:0044257~cellular protein catabolic process	16	3.7296	0.438339	USP7, UBE2G1, BTRC, CBX4, GAN, ZNRF1, PSMA8, WSB1, FBXO38, KCMF1, RNF139, ERAP1, RNF138, CUL4B, CHFR, USP14	316	603	13528	1.13592	1	0.969685	99.9944
GOTERM_BP_FAT	GO:0043632~modification-dependent macromolecule catabolic process	15	3.4965	0.468934	USP7, UBE2G1, BTRC, CBX4, GAN, ZNRF1, PSMA8, WSB1, FBXO38, KCMF1, RNF139, RNF138, CUL4B, CHFR, USP14	316	574	13528	1.11873	1	0.974342	99.9978
GOTERM_BP_FAT	GO:0019941~modification-dependent protein catabolic process	15	3.4965	0.468934	USP7, UBE2G1, BTRC, CBX4, GAN, ZNRF1, PSMA8, WSB1, FBXO38, KCMF1, RNF139, RNF138, CUL4B, CHFR, USP14	316	574	13528	1.11873	1	0.974342	99.9978
GOTERM_BP_FAT	GO:0006511~ubiquitin-dependent protein catabolic process	7	1.6317	0.499294	USP7, BTRC, UBE2G1, CUL4B, CHFR, PSMA8, USP14	316	242	13528	1.23831	1	0.978059	99.9992
GOTERM_BP_FAT	GO:0044265~cellular macromolecule catabolic process	18	4.1958	0.533976	USP7, BTRC, UBE2G1, CBX4, SMG1, GAN, PPT1, ZNRF1, PSMA8, WSB1, FBXO38, KCMF1, RNF139, ERAP1, RNF138, CUL4B, CHFR, USP14	316	725	13528	1.06287	1	0.982231	99.9998
GOTERM_BP_FAT	GO:0009057~macromolecule catabolic process	18	4.1958	0.649074	USP7, BTRC, UBE2G1, CBX4, SMG1, GAN, PPT1, ZNRF1, PSMA8, WSB1, FBXO38, KCMF1, RNF139, ERAP1, RNF138, CUL4B, CHFR, USP14	316	781	13528	0.986661	1	0.993438	100
GOTERM_BP_FAT	GO:0006508~proteolysis	18	4.1958	0.962263	ADAMTS18, USP7, BTRC, UBE2G1, CBX4, GAN, ZNRF1, PSMA8, WSB1, FBXO38, KCMF1, PAPPA, RNF139, ERAP1, RNF138, CUL4B, CHFR, USP14	316	1054	13528	0.731103	1	0.999996	100
Annotation Cluster 110	Enrichment Score: 0.3251253455052153
Category	Term	Count	%	PValue	Genes	List Total	Pop Hits	Pop Total	Fold Enrichment	Bonferroni	Benjamini	FDR
GOTERM_BP_FAT	GO:0002706~regulation of lymphocyte mediated immunity	3	0.699301	0.359256	CADM1, NDFIP1, SPN	316	54	13528	2.37834	1	0.953571	99.9479
GOTERM_BP_FAT	GO:0002703~regulation of leukocyte mediated immunity	3	0.699301	0.417193	CADM1, NDFIP1, SPN	316	61	13528	2.10542	1	0.96576	99.9896
GOTERM_BP_FAT	GO:0002697~regulation of immune effector process	4	0.932401	0.419061	CADM1, NDFIP1, SPN, FOXP1	316	101	13528	1.69545	1	0.966044	99.9901
GOTERM_BP_FAT	GO:0001817~regulation of cytokine production	4	0.932401	0.797041	CADM1, NDFIP1, SMAD4, SPN	316	181	13528	0.94608	1	0.998889	100
Annotation Cluster 111	Enrichment Score: 0.3143999585806277
Category	Term	Count	%	PValue	Genes	List Total	Pop Hits	Pop Total	Fold Enrichment	Bonferroni	Benjamini	FDR
GOTERM_BP_FAT	GO:0016573~histone acetylation	3	0.699301	0.307996	MORF4L1, PHF17, PCGF2	316	48	13528	2.67563	1	0.939676	99.8073
GOTERM_BP_FAT	GO:0006473~protein amino acid acetylation	3	0.699301	0.342299	MORF4L1, PHF17, PCGF2	316	52	13528	2.46981	1	0.948662	99.9188
GOTERM_BP_FAT	GO:0043543~protein amino acid acylation	3	0.699301	0.40907	MORF4L1, PHF17, PCGF2	316	60	13528	2.14051	1	0.964356	99.9868
GOTERM_BP_FAT	GO:0016570~histone modification	3	0.699301	0.78073	MORF4L1, PHF17, PCGF2	316	122	13528	1.05271	1	0.998548	100
GOTERM_BP_FAT	GO:0016569~covalent chromatin modification	3	0.699301	0.795703	MORF4L1, PHF17, PCGF2	316	126	13528	1.01929	1	0.998875	100
Annotation Cluster 112	Enrichment Score: 0.3056592413903623
Category	Term	Count	%	PValue	Genes	List Total	Pop Hits	Pop Total	Fold Enrichment	Bonferroni	Benjamini	FDR
GOTERM_BP_FAT	GO:0007626~locomotory behavior	8	1.8648	0.458541	ATXN1, CHD7, PLA2G1B, AMOT, CACNA1C, CMTM6, SPN, CCNL2	316	274	13528	1.24993	1	0.972272	99.997
GOTERM_BP_FAT	GO:0042330~taxis	5	1.1655	0.513833	PLA2G1B, AMOT, CMTM6, SPN, CCNL2	316	160	13528	1.33782	1	0.980198	99.9995
GOTERM_BP_FAT	GO:0006935~chemotaxis	5	1.1655	0.513833	PLA2G1B, AMOT, CMTM6, SPN, CCNL2	316	160	13528	1.33782	1	0.980198	99.9995
Annotation Cluster 113	Enrichment Score: 0.30484749042495213
Category	Term	Count	%	PValue	Genes	List Total	Pop Hits	Pop Total	Fold Enrichment	Bonferroni	Benjamini	FDR
SP_PIR_KEYWORDS	Flavoprotein	5	1.1655	0.215445	L2HGDH, PYROXD1, FMO2, QSOX2, PIPOX	429	107	19235	2.09518	1	0.840842	96.4096
SP_PIR_KEYWORDS	FAD	5	1.1655	0.248827	L2HGDH, PYROXD1, FMO2, QSOX2, PIPOX	429	114	19235	1.96653	1	0.853666	98.022
SP_PIR_KEYWORDS	nadp	4	0.932401	0.678001	FAR1, PTGR2, PYROXD1, FMO2	429	156	19235	1.14966	1	0.969124	100
SP_PIR_KEYWORDS	oxidoreductase	10	2.331	0.88176	FAR1, PTGR2, L2HGDH, PYROXD1, FMO2, C14ORF169, OXNAD1, JMJD1C, QSOX2, PIPOX	429	562	19235	0.797808	1	0.996412	100
GOTERM_BP_FAT	GO:0055114~oxidation reduction	11	2.5641	0.933141	SLC25A12, FAR1, PRUNE2, PTGR2, L2HGDH, PYROXD1, FMO2, OXNAD1, JMJD1C, QSOX2, PIPOX	316	639	13528	0.736951	1	0.999969	100
Annotation Cluster 114	Enrichment Score: 0.3014348296449175
Category	Term	Count	%	PValue	Genes	List Total	Pop Hits	Pop Total	Fold Enrichment	Bonferroni	Benjamini	FDR
GOTERM_MF_FAT	GO:0008092~cytoskeletal protein binding	14	3.2634	0.473685	ENAH, ACTN2, VPS41, ARPC5, MPRIP, NRCAM, CORO1C, FMN2, NCK2, TNS1, SORBS1, CLIP2, CALM2, PLS3	321	504	12983	1.12349	1	0.992137	99.9912
SP_PIR_KEYWORDS	actin-binding	7	1.6317	0.473686	CORO1C, ENAH, TNS1, ACTN2, ARPC5, PLS3, MPRIP	429	247	19235	1.27068	1	0.925474	99.9849
GOTERM_MF_FAT	GO:0003779~actin binding	9	2.0979	0.55554	CORO1C, FMN2, ENAH, TNS1, SORBS1, ACTN2, ARPC5, PLS3, MPRIP	321	326	12983	1.11659	1	0.992839	99.9992
Annotation Cluster 115	Enrichment Score: 0.2976013717609714
Category	Term	Count	%	PValue	Genes	List Total	Pop Hits	Pop Total	Fold Enrichment	Bonferroni	Benjamini	FDR
INTERPRO	IPR004827:Basic-leucine zipper (bZIP) transcription factor	3	0.699301	0.35667	FOS, CREBZF, MAFB	394	53	16659	2.39331	1	0.998848	99.8742
UP_SEQ_FEATURE	domain:Leucine-zipper	4	0.932401	0.4469	FOS, CREBZF, MAFB, FOXP1	428	110	19113	1.62387	1	0.999943	99.9944
SMART	SM00338:BRLZ	3	0.699301	0.460946	FOS, CREBZF, MAFB	266	53	9079	1.93198	1	0.992676	99.9516
UP_SEQ_FEATURE	DNA-binding region:Basic motif	3	0.699301	0.877944	FOS, CREBZF, MAFB	428	161	19113	0.832109	1	1	100
Annotation Cluster 116	Enrichment Score: 0.2959182565913645
Category	Term	Count	%	PValue	Genes	List Total	Pop Hits	Pop Total	Fold Enrichment	Bonferroni	Benjamini	FDR
GOTERM_BP_FAT	GO:0001558~regulation of cell growth	8	1.8648	0.168231	NRCAM, PHF17, MORF4L2, CAMK2D, SMAD4, PPT1, NRG1, CRIM1	316	194	13528	1.76537	1	0.890343	95.6196
GOTERM_BP_FAT	GO:0032535~regulation of cellular component size	8	1.8648	0.448027	NCK2, PHF17, SMAD4, AMOT, PPT1, ARPC5, NRG1, RASA1	316	271	13528	1.26377	1	0.971042	99.9959
GOTERM_BP_FAT	GO:0030308~negative regulation of cell growth	3	0.699301	0.635476	PHF17, SMAD4, PPT1	316	92	13528	1.39598	1	0.992525	100
GOTERM_BP_FAT	GO:0045792~negative regulation of cell size	3	0.699301	0.674972	PHF17, SMAD4, PPT1	316	99	13528	1.29728	1	0.994846	100
GOTERM_BP_FAT	GO:0008361~regulation of cell size	5	1.1655	0.710569	PHF17, SMAD4, AMOT, PPT1, NRG1	316	206	13528	1.03908	1	0.996277	100
GOTERM_BP_FAT	GO:0045926~negative regulation of growth	3	0.699301	0.729943	PHF17, SMAD4, PPT1	316	110	13528	1.16755	1	0.997112	100
Annotation Cluster 117	Enrichment Score: 0.282879226461241
Category	Term	Count	%	PValue	Genes	List Total	Pop Hits	Pop Total	Fold Enrichment	Bonferroni	Benjamini	FDR
INTERPRO	IPR000483:Cysteine-rich flanking region, C-terminal	5	1.1655	0.154287	FLRT3, LRRC4, FLRT2, SLITRK4, LRFN5	394	88	16659	2.40237	1	0.997621	92.0908
INTERPRO	IPR000372:Leucine-rich repeat, cysteine-rich flanking region, N-terminal	5	1.1655	0.205831	FLRT3, LRRC4, FLRT2, SLITRK4, LRFN5	394	99	16659	2.13544	1	0.998323	96.9475
SMART	SM00082:LRRCT	5	1.1655	0.25527	FLRT3, LRRC4, FLRT2, SLITRK4, LRFN5	266	88	9079	1.93929	1	0.984219	97.3758
SMART	SM00013:LRRNT	5	1.1655	0.327497	FLRT3, LRRC4, FLRT2, SLITRK4, LRFN5	266	99	9079	1.72382	1	0.989303	99.2557
INTERPRO	IPR003591:Leucine-rich repeat, typical subtype	5	1.1655	0.373304	FLRT3, LRRC4, FLRT2, SLITRK4, LRFN5	394	131	16659	1.61381	1	0.998815	99.9154
UP_SEQ_FEATURE	domain:Fibronectin type-III	3	0.699301	0.381005	FLRT3, FLRT2, LRFN5	428	59	19113	2.27067	1	0.999897	99.9639
INTERPRO	IPR003961:Fibronectin, type III	6	1.3986	0.466354	FLRT3, NRCAM, NCAM1, IGF1R, FLRT2, LRFN5	394	190	16659	1.33521	1	0.999403	99.9926
SMART	SM00369:LRR_TYP	5	1.1655	0.535023	FLRT3, LRRC4, FLRT2, SLITRK4, LRFN5	266	131	9079	1.30273	1	0.994429	99.9922
UP_SEQ_FEATURE	repeat:LRR 7	5	1.1655	0.560555	FLRT3, LRRC4, FLRT2, SLITRK4, LRFN5	428	177	19113	1.26148	1	0.999992	99.9999
INTERPRO	IPR001611:Leucine-rich repeat	6	1.3986	0.567134	FLRT3, LRRC4, FLRT2, SLITRK4, CNOT6L, LRFN5	394	213	16659	1.19103	1	0.999714	99.9997
UP_SEQ_FEATURE	repeat:LRR 9	4	0.932401	0.58374	FLRT3, LRRC4, FLRT2, SLITRK4	428	135	19113	1.32316	1	0.999995	99.9999
UP_SEQ_FEATURE	repeat:LRR 8	4	0.932401	0.650327	FLRT3, LRRC4, FLRT2, SLITRK4	428	149	19113	1.19883	1	0.999998	100
SMART	SM00060:FN3	6	1.3986	0.655596	FLRT3, NRCAM, NCAM1, IGF1R, FLRT2, LRFN5	266	190	9079	1.07784	1	0.997748	99.9998
UP_SEQ_FEATURE	repeat:LRR 6	5	1.1655	0.693473	FLRT3, LRRC4, FLRT2, SLITRK4, LRFN5	428	210	19113	1.06325	1	1	100
UP_SEQ_FEATURE	repeat:LRR 10	3	0.699301	0.739708	FLRT3, FLRT2, SLITRK4	428	117	19113	1.14504	1	1	100
UP_SEQ_FEATURE	repeat:LRR 5	5	1.1655	0.761737	FLRT3, LRRC4, FLRT2, SLITRK4, LRFN5	428	231	19113	0.966592	1	1	100
UP_SEQ_FEATURE	repeat:LRR 3	6	1.3986	0.801091	FLRT3, LRRC4, FLRT2, SLITRK4, CNOT6L, LRFN5	428	299	19113	0.896118	1	1	100
UP_SEQ_FEATURE	repeat:LRR 4	5	1.1655	0.8176	FLRT3, LRRC4, FLRT2, SLITRK4, LRFN5	428	252	19113	0.886043	1	1	100
UP_SEQ_FEATURE	repeat:LRR 1	6	1.3986	0.841617	FLRT3, LRRC4, FLRT2, SLITRK4, CNOT6L, LRFN5	428	318	19113	0.842576	1	1	100
UP_SEQ_FEATURE	repeat:LRR 2	6	1.3986	0.843548	FLRT3, LRRC4, FLRT2, SLITRK4, CNOT6L, LRFN5	428	319	19113	0.839935	1	1	100
SP_PIR_KEYWORDS	leucine-rich repeat	6	1.3986	0.846782	FLRT3, LRRC4, FLRT2, SLITRK4, CNOT6L, LRFN5	429	322	19235	0.835469	1	0.994125	100
Annotation Cluster 118	Enrichment Score: 0.2738316104264809
Category	Term	Count	%	PValue	Genes	List Total	Pop Hits	Pop Total	Fold Enrichment	Bonferroni	Benjamini	FDR
GOTERM_MF_FAT	GO:0004713~protein tyrosine kinase activity	7	1.6317	0.226528	CAV2, IGF1R, TEX14, DYRK1A, MAP2K4, PDGFRA, CRIM1	321	166	12983	1.70553	1	0.984581	97.613
INTERPRO	IPR001245:Tyrosine protein kinase	3	0.699301	0.77087	IGF1R, TEX14, PDGFRA	394	118	16659	1.07496	1	0.999993	100
SMART	SM00219:TyrKc	3	0.699301	0.863777	IGF1R, TEX14, PDGFRA	266	118	9079	0.867752	1	0.999891	100
Annotation Cluster 119	Enrichment Score: 0.273417007609639
Category	Term	Count	%	PValue	Genes	List Total	Pop Hits	Pop Total	Fold Enrichment	Bonferroni	Benjamini	FDR
GOTERM_MF_FAT	GO:0008509~anion transmembrane transporter activity	5	1.1655	0.49208	GABRB3, CLCC1, SLC26A7, SLC12A5, AQP6	321	147	12983	1.3757	1	0.991046	99.9947
GOTERM_MF_FAT	GO:0005254~chloride channel activity	3	0.699301	0.533117	GABRB3, CLCC1, SLC26A7	321	72	12983	1.68523	1	0.992251	99.9985
GOTERM_MF_FAT	GO:0005253~anion channel activity	3	0.699301	0.576622	GABRB3, CLCC1, SLC26A7	321	78	12983	1.5556	1	0.994016	99.9996
Annotation Cluster 120	Enrichment Score: 0.2684178739900895
Category	Term	Count	%	PValue	Genes	List Total	Pop Hits	Pop Total	Fold Enrichment	Bonferroni	Benjamini	FDR
GOTERM_MF_FAT	GO:0004866~endopeptidase inhibitor activity	5	1.1655	0.481421	CD109, SPINK1, TIMP2, PROS1, CRIM1	321	145	12983	1.39467	1	0.99084	99.9929
GOTERM_MF_FAT	GO:0004857~enzyme inhibitor activity	8	1.8648	0.50256	IPO5, WNK1, CD109, SPINK1, TIMP2, PROS1, CRIM1, RHOH	321	270	12983	1.19838	1	0.990707	99.9961
GOTERM_MF_FAT	GO:0030414~peptidase inhibitor activity	5	1.1655	0.523486	CD109, SPINK1, TIMP2, PROS1, CRIM1	321	153	12983	1.32175	1	0.991662	99.9979
GOTERM_MF_FAT	GO:0004867~serine-type endopeptidase inhibitor activity	3	0.699301	0.666362	CD109, SPINK1, CRIM1	321	92	12983	1.31887	1	0.996875	100
Annotation Cluster 121	Enrichment Score: 0.261828637074066
Category	Term	Count	%	PValue	Genes	List Total	Pop Hits	Pop Total	Fold Enrichment	Bonferroni	Benjamini	FDR
GOTERM_CC_FAT	GO:0030018~Z disc	3	0.699301	0.28182	ACTN2, CACNA1C, JPH1	292	46	12782	2.85482	1	0.870723	98.8246
GOTERM_CC_FAT	GO:0031674~I band	3	0.699301	0.357346	ACTN2, CACNA1C, JPH1	292	55	12782	2.38767	1	0.897415	99.7355
GOTERM_CC_FAT	GO:0030017~sarcomere	3	0.699301	0.657469	ACTN2, CACNA1C, JPH1	292	98	12782	1.34002	1	0.971555	99.9999
GOTERM_CC_FAT	GO:0030016~myofibril	3	0.699301	0.72309	ACTN2, CACNA1C, JPH1	292	111	12782	1.18308	1	0.983269	100
GOTERM_CC_FAT	GO:0044449~contractile fiber part	3	0.699301	0.732189	ACTN2, CACNA1C, JPH1	292	113	12782	1.16214	1	0.9843	100
GOTERM_CC_FAT	GO:0043292~contractile fiber	3	0.699301	0.766084	ACTN2, CACNA1C, JPH1	292	121	12782	1.08531	1	0.986093	100
Annotation Cluster 122	Enrichment Score: 0.2613043657931331
Category	Term	Count	%	PValue	Genes	List Total	Pop Hits	Pop Total	Fold Enrichment	Bonferroni	Benjamini	FDR
UP_SEQ_FEATURE	repeat:ANK 1	7	1.6317	0.412546	ANKS1B, TEX14, ANKRD13C, TRPC3, ANK3, ANKRD12, C20ORF12	428	231	19113	1.35323	1	0.999937	99.9848
UP_SEQ_FEATURE	repeat:ANK 2	7	1.6317	0.417017	ANKS1B, TEX14, ANKRD13C, TRPC3, ANK3, ANKRD12, C20ORF12	428	232	19113	1.3474	1	0.99993	99.9866
UP_SEQ_FEATURE	repeat:ANK 3	6	1.3986	0.437516	ANKS1B, TEX14, ANKRD13C, TRPC3, ANK3, ANKRD12	428	194	19113	1.38113	1	0.999933	99.9926
SP_PIR_KEYWORDS	ank repeat	7	1.6317	0.451766	ANKS1B, TEX14, ANKRD13C, TRPC3, ANK3, ANKRD12, C20ORF12	429	240	19235	1.30774	1	0.921709	99.9736
INTERPRO	IPR002110:Ankyrin	7	1.6317	0.493442	ANKS1B, TEX14, ANKRD13C, TRPC3, ANK3, ANKRD12, C20ORF12	394	238	16659	1.24358	1	0.999583	99.9966
SMART	SM00248:ANK	7	1.6317	0.699528	ANKS1B, TEX14, ANKRD13C, TRPC3, ANK3, ANKRD12, C20ORF12	266	238	9079	1.00387	1	0.998453	100
UP_SEQ_FEATURE	repeat:ANK 5	3	0.699301	0.794056	ANKS1B, TRPC3, ANK3	428	131	19113	1.02267	1	1	100
UP_SEQ_FEATURE	repeat:ANK 4	3	0.699301	0.871244	ANKS1B, TRPC3, ANK3	428	158	19113	0.847909	1	1	100
Annotation Cluster 123	Enrichment Score: 0.24883235985690924
Category	Term	Count	%	PValue	Genes	List Total	Pop Hits	Pop Total	Fold Enrichment	Bonferroni	Benjamini	FDR
GOTERM_BP_FAT	GO:0022403~cell cycle phase	14	3.2634	0.168039	XRCC2, CDK6, PAPD5, HMGA2, SC65, FMN2, MEI1, PRUNE2, NOLC1, CAMK2D, CIT, CHFR, CAMK2A, SMC1B	316	414	13528	1.44769	1	0.891657	95.6024
GOTERM_BP_FAT	GO:0000279~M phase	10	2.331	0.358776	MEI1, FMN2, XRCC2, NOLC1, PAPD5, CIT, CHFR, HMGA2, SC65, SMC1B	316	329	13528	1.30122	1	0.953877	99.9472
GOTERM_BP_FAT	GO:0051301~cell division	9	2.0979	0.383514	CDC42, FMN2, PARD6B, CDK6, PAPD5, CIT, CHFR, HMGA2, RASA1	316	295	13528	1.30607	1	0.95832	99.9729
GOTERM_BP_FAT	GO:0022402~cell cycle process	15	3.4965	0.444434	XRCC2, BTRC, CDK6, PAPD5, HMGA2, SC65, FMN2, MEI1, PRUNE2, NOLC1, CAMK2D, CHFR, CIT, CAMK2A, SMC1B	316	565	13528	1.13655	1	0.970249	99.9954
SP_PIR_KEYWORDS	cell division	7	1.6317	0.5495	CDC42, PARD6B, CDK6, PAPD5, CIT, CHFR, HMGA2	429	264	19235	1.18886	1	0.943154	99.9982
GOTERM_BP_FAT	GO:0000278~mitotic cell cycle	9	2.0979	0.634441	NOLC1, BTRC, CAMK2D, CDK6, PAPD5, CIT, CHFR, HMGA2, CAMK2A	316	370	13528	1.04133	1	0.992521	100
GOTERM_BP_FAT	GO:0007049~cell cycle	18	4.1958	0.638577	PARD6B, XRCC2, BTRC, CDK6, PAPD5, HMGA2, SC65, FMN2, MEI1, PRUNE2, NOLC1, CAMK2D, CUL4B, CHFR, CIT, CAMK2A, CALM2, SMC1B	316	776	13528	0.993018	1	0.992733	100
GOTERM_BP_FAT	GO:0007067~mitosis	5	1.1655	0.757424	NOLC1, PAPD5, CIT, CHFR, HMGA2	316	220	13528	0.972957	1	0.997977	100
GOTERM_BP_FAT	GO:0000280~nuclear division	5	1.1655	0.757424	NOLC1, PAPD5, CIT, CHFR, HMGA2	316	220	13528	0.972957	1	0.997977	100
GOTERM_BP_FAT	GO:0000087~M phase of mitotic cell cycle	5	1.1655	0.769685	NOLC1, PAPD5, CIT, CHFR, HMGA2	316	224	13528	0.955583	1	0.998285	100
SP_PIR_KEYWORDS	mitosis	4	0.932401	0.776928	PAPD5, CIT, CHFR, HMGA2	429	183	19235	0.98004	1	0.984588	100
GOTERM_BP_FAT	GO:0048285~organelle fission	5	1.1655	0.784324	NOLC1, PAPD5, CIT, CHFR, HMGA2	316	229	13528	0.934719	1	0.998626	100
SP_PIR_KEYWORDS	cell cycle	7	1.6317	0.946057	PARD6B, CDK6, PAPD5, CIT, CHFR, HMGA2, SMC1B	429	461	19235	0.68082	1	0.999338	100
Annotation Cluster 124	Enrichment Score: 0.24554377561969032
Category	Term	Count	%	PValue	Genes	List Total	Pop Hits	Pop Total	Fold Enrichment	Bonferroni	Benjamini	FDR
GOTERM_BP_FAT	GO:0051924~regulation of calcium ion transport	3	0.699301	0.48001	PLA2G1B, JPH1, CALM2	316	69	13528	1.86131	1	0.975887	99.9985
GOTERM_BP_FAT	GO:0010959~regulation of metal ion transport	3	0.699301	0.566021	PLA2G1B, JPH1, CALM2	316	81	13528	1.58556	1	0.98667	99.9999
GOTERM_BP_FAT	GO:0043269~regulation of ion transport	3	0.699301	0.674972	PLA2G1B, JPH1, CALM2	316	99	13528	1.29728	1	0.994846	100
Annotation Cluster 125	Enrichment Score: 0.23568587504160854
Category	Term	Count	%	PValue	Genes	List Total	Pop Hits	Pop Total	Fold Enrichment	Bonferroni	Benjamini	FDR
GOTERM_BP_FAT	GO:0046545~development of primary female sexual characteristics	3	0.699301	0.48001	PGR, CHD7, FOXC1	316	69	13528	1.86131	1	0.975887	99.9985
GOTERM_BP_FAT	GO:0046660~female sex differentiation	3	0.699301	0.48001	PGR, CHD7, FOXC1	316	69	13528	1.86131	1	0.975887	99.9985
GOTERM_BP_FAT	GO:0045137~development of primary sexual characteristics	4	0.932401	0.57073	PGR, CHD7, PDGFRA, FOXC1	316	127	13528	1.34835	1	0.987242	99.9999
GOTERM_BP_FAT	GO:0007548~sex differentiation	4	0.932401	0.686942	PGR, CHD7, PDGFRA, FOXC1	316	151	13528	1.13404	1	0.995428	100
GOTERM_BP_FAT	GO:0003006~reproductive developmental process	6	1.3986	0.734041	PGR, IGF1R, MEI1, CHD7, PDGFRA, FOXC1	316	262	13528	0.980385	1	0.997263	100
Annotation Cluster 126	Enrichment Score: 0.22562990143321437
Category	Term	Count	%	PValue	Genes	List Total	Pop Hits	Pop Total	Fold Enrichment	Bonferroni	Benjamini	FDR
GOTERM_MF_FAT	GO:0008080~N-acetyltransferase activity	3	0.699301	0.510249	AGPAT5, NAT1, NAT2	321	69	12983	1.7585	1	0.991119	99.9969
GOTERM_MF_FAT	GO:0016407~acetyltransferase activity	3	0.699301	0.603945	AGPAT5, NAT1, NAT2	321	82	12983	1.47971	1	0.994914	99.9999
GOTERM_MF_FAT	GO:0016410~N-acyltransferase activity	3	0.699301	0.610564	AGPAT5, NAT1, NAT2	321	83	12983	1.46188	1	0.995111	99.9999
SP_PIR_KEYWORDS	Acyltransferase	4	0.932401	0.665227	AGPAT5, LPGAT1, NAT1, NAT2	429	153	19235	1.1722	1	0.968176	100
Annotation Cluster 127	Enrichment Score: 0.22153249682826467
Category	Term	Count	%	PValue	Genes	List Total	Pop Hits	Pop Total	Fold Enrichment	Bonferroni	Benjamini	FDR
GOTERM_CC_FAT	GO:0005875~microtubule associated complex	4	0.932401	0.411129	KIF3B, CLIP2, APPBP2, KIF3C	292	102	12782	1.71663	1	0.900206	99.9182
GOTERM_CC_FAT	GO:0005874~microtubule	8	1.8648	0.430615	KIF3B, VAPA, VPS41, CLIP2, APPBP2, WDR44, KIF3C, CALM2	292	274	12782	1.27807	1	0.895661	99.9479
GOTERM_MF_FAT	GO:0003777~microtubule motor activity	3	0.699301	0.569581	KIF3B, APPBP2, KIF3C	321	77	12983	1.5758	1	0.993761	99.9995
GOTERM_MF_FAT	GO:0003774~motor activity	3	0.699301	0.868815	KIF3B, APPBP2, KIF3C	321	142	12983	0.854482	1	0.999811	100
SP_PIR_KEYWORDS	microtubule	4	0.932401	0.890817	KIF3B, CLIP2, APPBP2, KIF3C	429	231	19235	0.776395	1	0.996965	100
Annotation Cluster 128	Enrichment Score: 0.21688131212499048
Category	Term	Count	%	PValue	Genes	List Total	Pop Hits	Pop Total	Fold Enrichment	Bonferroni	Benjamini	FDR
UP_SEQ_FEATURE	repeat:TPR 6	3	0.699301	0.450819	TOMM70A, APPBP2, TOMM34	428	68	19113	1.97014	1	0.999943	99.995
UP_SEQ_FEATURE	repeat:TPR 5	3	0.699301	0.508977	TOMM70A, APPBP2, TOMM34	428	76	19113	1.76276	1	0.999983	99.9992
INTERPRO	IPR019734:Tetratricopeptide repeat	4	0.932401	0.52381	TOMM70A, TTC9, APPBP2, TOMM34	394	117	16659	1.44553	1	0.99957	99.9987
INTERPRO	IPR013026:Tetratricopeptide region	4	0.932401	0.546548	TOMM70A, TTC9, APPBP2, TOMM34	394	121	16659	1.39774	1	0.999636	99.9994
UP_SEQ_FEATURE	repeat:TPR 3	4	0.932401	0.598665	TOMM70A, TTC9, APPBP2, TOMM34	428	138	19113	1.29439	1	0.999996	100
UP_SEQ_FEATURE	repeat:TPR 4	3	0.699301	0.641328	TOMM70A, APPBP2, TOMM34	428	97	19113	1.38113	1	0.999998	100
UP_SEQ_FEATURE	repeat:TPR 2	4	0.932401	0.659194	TOMM70A, TTC9, APPBP2, TOMM34	428	151	19113	1.18295	1	0.999999	100
UP_SEQ_FEATURE	repeat:TPR 1	4	0.932401	0.659194	TOMM70A, TTC9, APPBP2, TOMM34	428	151	19113	1.18295	1	0.999999	100
SMART	SM00028:TPR	4	0.932401	0.663216	TOMM70A, TTC9, APPBP2, TOMM34	266	116	9079	1.17695	1	0.997607	99.9999
INTERPRO	IPR001440:Tetratricopeptide TPR-1	3	0.699301	0.687062	TOMM70A, TTC9, TOMM34	394	100	16659	1.26845	1	0.999941	100
SP_PIR_KEYWORDS	tpr repeat	4	0.932401	0.694469	TOMM70A, TTC9, APPBP2, TOMM34	429	160	19235	1.12092	1	0.970329	100
INTERPRO	IPR011990:Tetratricopeptide-like helical	4	0.932401	0.71999	TOMM70A, TTC9, APPBP2, TOMM34	394	157	16659	1.07724	1	0.99997	100
Annotation Cluster 129	Enrichment Score: 0.21671822342199015
Category	Term	Count	%	PValue	Genes	List Total	Pop Hits	Pop Total	Fold Enrichment	Bonferroni	Benjamini	FDR
SP_PIR_KEYWORDS	GTP binding	3	0.699301	0.441229	CDC42, KRAS, KIF3C	429	67	19235	2.00762	1	0.924978	99.9658
SP_PIR_KEYWORDS	nucleotide binding	3	0.699301	0.691628	CDC42, KRAS, KIF3C	429	107	19235	1.25711	1	0.970385	100
SP_PIR_KEYWORDS	P-loop	3	0.699301	0.733346	CDC42, KRAS, KIF3C	429	116	19235	1.15957	1	0.97887	100
Annotation Cluster 130	Enrichment Score: 0.20794619051698127
Category	Term	Count	%	PValue	Genes	List Total	Pop Hits	Pop Total	Fold Enrichment	Bonferroni	Benjamini	FDR
SP_PIR_KEYWORDS	potassium transport	4	0.932401	0.473203	ATP1B1, SLC12A5, KCNG1, KCNIP4	429	115	19235	1.55954	1	0.927393	99.9847
SP_PIR_KEYWORDS	potassium	4	0.932401	0.534186	ATP1B1, SLC12A5, KCNG1, KCNIP4	429	126	19235	1.42339	1	0.939423	99.9972
GOTERM_MF_FAT	GO:0030955~potassium ion binding	4	0.932401	0.614866	ATP1B1, SLC12A5, KCNG1, KCNIP4	321	128	12983	1.26392	1	0.995143	99.9999
GOTERM_MF_FAT	GO:0031420~alkali metal ion binding	6	1.3986	0.66602	ATP1B1, SLC12A5, SCN9A, SLC38A1, KCNG1, KCNIP4	321	228	12983	1.06435	1	0.997032	100
GOTERM_BP_FAT	GO:0006813~potassium ion transport	4	0.932401	0.723977	ATP1B1, SLC12A5, KCNG1, KCNIP4	316	160	13528	1.07025	1	0.996861	100
GOTERM_BP_FAT	GO:0015672~monovalent inorganic cation transport	7	1.6317	0.754379	ATP6V1A, ATP1B1, SLC12A5, SCN9A, SLC38A1, KCNG1, KCNIP4	316	318	13528	0.942361	1	0.997927	100
Annotation Cluster 131	Enrichment Score: 0.2079216723074296
Category	Term	Count	%	PValue	Genes	List Total	Pop Hits	Pop Total	Fold Enrichment	Bonferroni	Benjamini	FDR
INTERPRO	IPR015943:WD40/YVTN repeat-like	9	2.0979	0.419561	CDRT1, WSB1, CORO1C, PLXNA1, BTRC, SEMA3D, TLE1, WDR44, PPP2R2C	394	300	16659	1.26845	1	0.999091	99.9735
UP_SEQ_FEATURE	repeat:WD 4	7	1.6317	0.492582	CDRT1, WSB1, CORO1C, BTRC, TLE1, WDR44, PPP2R2C	428	251	19113	1.2454	1	0.99998	99.9986
UP_SEQ_FEATURE	repeat:WD 3	7	1.6317	0.545656	CDRT1, WSB1, CORO1C, BTRC, TLE1, WDR44, PPP2R2C	428	265	19113	1.17961	1	0.999992	99.9998
UP_SEQ_FEATURE	repeat:WD 2	7	1.6317	0.576873	CDRT1, WSB1, CORO1C, BTRC, TLE1, WDR44, PPP2R2C	428	274	19113	1.14086	1	0.999994	99.9999
UP_SEQ_FEATURE	repeat:WD 1	7	1.6317	0.576873	CDRT1, WSB1, CORO1C, BTRC, TLE1, WDR44, PPP2R2C	428	274	19113	1.14086	1	0.999994	99.9999
SP_PIR_KEYWORDS	wd repeat	7	1.6317	0.580039	CDRT1, WSB1, CORO1C, BTRC, TLE1, WDR44, PPP2R2C	429	276	19235	1.13717	1	0.950147	99.9993
INTERPRO	IPR001680:WD40 repeat	7	1.6317	0.601331	CDRT1, WSB1, CORO1C, BTRC, TLE1, WDR44, PPP2R2C	394	266	16659	1.11268	1	0.999818	99.9999
INTERPRO	IPR019782:WD40 repeat 2	6	1.3986	0.619699	CDRT1, WSB1, CORO1C, BTRC, TLE1, WDR44	394	226	16659	1.12252	1	0.999869	100
UP_SEQ_FEATURE	repeat:WD 6	5	1.1655	0.62474	WSB1, BTRC, TLE1, WDR44, PPP2R2C	428	192	19113	1.16293	1	0.999998	100
INTERPRO	IPR019775:WD40 repeat, conserved site	7	1.6317	0.640471	CDRT1, WSB1, CORO1C, BTRC, TLE1, WDR44, PPP2R2C	394	277	16659	1.06849	1	0.999901	100
INTERPRO	IPR017986:WD40 repeat, region	6	1.3986	0.664717	CDRT1, WSB1, CORO1C, BTRC, TLE1, WDR44	394	238	16659	1.06593	1	0.999933	100
INTERPRO	IPR019781:WD40 repeat, subgroup	6	1.3986	0.67893	CDRT1, WSB1, CORO1C, BTRC, TLE1, WDR44	394	242	16659	1.04831	1	0.999935	100
UP_SEQ_FEATURE	repeat:WD 5	5	1.1655	0.767577	WSB1, BTRC, TLE1, WDR44, PPP2R2C	428	233	19113	0.958295	1	1	100
SMART	SM00320:WD40	7	1.6317	0.794338	CDRT1, WSB1, CORO1C, BTRC, TLE1, WDR44, PPP2R2C	266	266	9079	0.898199	1	0.999508	100
UP_SEQ_FEATURE	repeat:WD 7	3	0.699301	0.851693	BTRC, WDR44, PPP2R2C	428	150	19113	0.893131	1	1	100
Annotation Cluster 132	Enrichment Score: 0.20671035373092836
Category	Term	Count	%	PValue	Genes	List Total	Pop Hits	Pop Total	Fold Enrichment	Bonferroni	Benjamini	FDR
GOTERM_BP_FAT	GO:0042129~regulation of T cell proliferation	3	0.699301	0.42526	NCK2, NDFIP1, SPN	316	62	13528	2.07146	1	0.967859	99.9918
GOTERM_BP_FAT	GO:0050863~regulation of T cell activation	4	0.932401	0.515149	CD47, NCK2, NDFIP1, SPN	316	117	13528	1.46359	1	0.980255	99.9995
GOTERM_BP_FAT	GO:0050870~positive regulation of T cell activation	3	0.699301	0.531453	CD47, NCK2, SPN	316	76	13528	1.68987	1	0.982144	99.9997
GOTERM_BP_FAT	GO:0050670~regulation of lymphocyte proliferation	3	0.699301	0.579327	NCK2, NDFIP1, SPN	316	83	13528	1.54735	1	0.987758	100
GOTERM_BP_FAT	GO:0070663~regulation of leukocyte proliferation	3	0.699301	0.585867	NCK2, NDFIP1, SPN	316	84	13528	1.52893	1	0.988552	100
GOTERM_BP_FAT	GO:0032944~regulation of mononuclear cell proliferation	3	0.699301	0.585867	NCK2, NDFIP1, SPN	316	84	13528	1.52893	1	0.988552	100
GOTERM_BP_FAT	GO:0002684~positive regulation of immune system process	6	1.3986	0.653863	CD47, NCK2, CADM1, PLA2G1B, SPN, FOXP1	316	238	13528	1.07925	1	0.993603	100
GOTERM_BP_FAT	GO:0051251~positive regulation of lymphocyte activation	3	0.699301	0.664055	CD47, NCK2, SPN	316	97	13528	1.32402	1	0.994375	100
GOTERM_BP_FAT	GO:0051249~regulation of lymphocyte activation	4	0.932401	0.673803	CD47, NCK2, NDFIP1, SPN	316	148	13528	1.15703	1	0.99483	100
GOTERM_BP_FAT	GO:0002696~positive regulation of leukocyte activation	3	0.699301	0.710927	CD47, NCK2, SPN	316	106	13528	1.21161	1	0.996246	100
GOTERM_BP_FAT	GO:0050867~positive regulation of cell activation	3	0.699301	0.734529	CD47, NCK2, SPN	316	111	13528	1.15703	1	0.997245	100
GOTERM_BP_FAT	GO:0002694~regulation of leukocyte activation	4	0.932401	0.746716	CD47, NCK2, NDFIP1, SPN	316	166	13528	1.03157	1	0.997662	100
GOTERM_BP_FAT	GO:0050865~regulation of cell activation	4	0.932401	0.777997	CD47, NCK2, NDFIP1, SPN	316	175	13528	0.978517	1	0.998515	100
Annotation Cluster 133	Enrichment Score: 0.19898127600821136
Category	Term	Count	%	PValue	Genes	List Total	Pop Hits	Pop Total	Fold Enrichment	Bonferroni	Benjamini	FDR
GOTERM_BP_FAT	GO:0043406~positive regulation of MAP kinase activity	4	0.932401	0.425274	KRAS, MDFIC, PLA2G1B, PTPN11	316	102	13528	1.67883	1	0.967482	99.9918
GOTERM_BP_FAT	GO:0033674~positive regulation of kinase activity	7	1.6317	0.453544	CDC42, KRAS, MDFIC, PFKFB2, PLA2G1B, NRG1, PTPN11	316	231	13528	1.29728	1	0.971742	99.9965
GOTERM_BP_FAT	GO:0051347~positive regulation of transferase activity	7	1.6317	0.499312	CDC42, KRAS, MDFIC, PFKFB2, PLA2G1B, NRG1, PTPN11	316	240	13528	1.24863	1	0.977806	99.9992
GOTERM_BP_FAT	GO:0042325~regulation of phosphorylation	12	2.7972	0.526772	ATXN1, CDC42, NCK2, KRAS, PAK2, MDFIC, PFKFB2, SMAD4, PLA2G1B, IGF1, NRG1, PTPN11	316	466	13528	1.10241	1	0.981832	99.9997
GOTERM_BP_FAT	GO:0000187~activation of MAPK activity	3	0.699301	0.572712	MDFIC, PLA2G1B, PTPN11	316	82	13528	1.56622	1	0.987228	99.9999
GOTERM_BP_FAT	GO:0019220~regulation of phosphate metabolic process	12	2.7972	0.579109	ATXN1, CDC42, NCK2, KRAS, PAK2, MDFIC, PFKFB2, SMAD4, PLA2G1B, IGF1, NRG1, PTPN11	316	485	13528	1.05922	1	0.987878	100
GOTERM_BP_FAT	GO:0051174~regulation of phosphorus metabolic process	12	2.7972	0.579109	ATXN1, CDC42, NCK2, KRAS, PAK2, MDFIC, PFKFB2, SMAD4, PLA2G1B, IGF1, NRG1, PTPN11	316	485	13528	1.05922	1	0.987878	100
GOTERM_BP_FAT	GO:0043549~regulation of kinase activity	9	2.0979	0.594182	CDC42, NCK2, KRAS, PAK2, MDFIC, PFKFB2, PLA2G1B, NRG1, PTPN11	316	357	13528	1.07925	1	0.989131	100
GOTERM_BP_FAT	GO:0000165~MAPKKK cascade	5	1.1655	0.624357	MDFIC, MAP2K4, PLA2G1B, RAPGEF2, PTPN11	316	184	13528	1.16332	1	0.991788	100
GOTERM_BP_FAT	GO:0051338~regulation of transferase activity	9	2.0979	0.640437	CDC42, NCK2, KRAS, PAK2, MDFIC, PFKFB2, PLA2G1B, NRG1, PTPN11	316	372	13528	1.03573	1	0.992817	100
GOTERM_BP_FAT	GO:0043405~regulation of MAP kinase activity	4	0.932401	0.641592	KRAS, MDFIC, PLA2G1B, PTPN11	316	141	13528	1.21447	1	0.992834	100
GOTERM_BP_FAT	GO:0045860~positive regulation of protein kinase activity	5	1.1655	0.766666	KRAS, MDFIC, PLA2G1B, NRG1, PTPN11	316	223	13528	0.959868	1	0.998213	100
GOTERM_BP_FAT	GO:0045859~regulation of protein kinase activity	7	1.6317	0.81854	NCK2, KRAS, PAK2, MDFIC, PLA2G1B, NRG1, PTPN11	316	345	13528	0.868611	1	0.999171	100
GOTERM_BP_FAT	GO:0007243~protein kinase cascade	7	1.6317	0.865473	IGF1R, MDFIC, MAP2K4, WNK1, PLA2G1B, RAPGEF2, PTPN11	316	370	13528	0.809921	1	0.999684	100
GOTERM_BP_FAT	GO:0044093~positive regulation of molecular function	11	2.5641	0.881037	CDC42, KRAS, MDFIC, PFKFB2, BTRC, PLA2G1B, NRG1, PLCB2, CAMK2A, CALM2, PTPN11	316	586	13528	0.803603	1	0.999784	100
GOTERM_BP_FAT	GO:0043085~positive regulation of catalytic activity	9	2.0979	0.921676	CDC42, KRAS, MDFIC, PFKFB2, BTRC, PLA2G1B, NRG1, PLCB2, PTPN11	316	520	13528	0.740944	1	0.999947	100
Annotation Cluster 134	Enrichment Score: 0.1848575196221234
Category	Term	Count	%	PValue	Genes	List Total	Pop Hits	Pop Total	Fold Enrichment	Bonferroni	Benjamini	FDR
INTERPRO	IPR019787:Zinc finger, PHD-finger	3	0.699301	0.599331	JHDM1D, PHF17, ASH1L	394	85	16659	1.4923	1	0.99983	99.9999
INTERPRO	IPR001965:Zinc finger, PHD-type	3	0.699301	0.630479	JHDM1D, PHF17, ASH1L	394	90	16659	1.40939	1	0.999887	100
INTERPRO	IPR019786:Zinc finger, PHD-type, conserved site	3	0.699301	0.648246	JHDM1D, PHF17, ASH1L	394	93	16659	1.36393	1	0.999909	100
SMART	SM00249:PHD	3	0.699301	0.743863	JHDM1D, PHF17, ASH1L	266	90	9079	1.13772	1	0.999192	100
Annotation Cluster 135	Enrichment Score: 0.1774628544928644
Category	Term	Count	%	PValue	Genes	List Total	Pop Hits	Pop Total	Fold Enrichment	Bonferroni	Benjamini	FDR
SP_PIR_KEYWORDS	protein phosphatase	4	0.932401	0.555356	DUSP3, DNAJC6, CTDSPL2, PTPN11	429	130	19235	1.37959	1	0.944163	99.9985
UP_SEQ_FEATURE	active site:Phosphocysteine intermediate	3	0.699301	0.556454	DUSP3, DNAJC6, PTPN11	428	83	19113	1.61409	1	0.999991	99.9999
GOTERM_MF_FAT	GO:0004725~protein tyrosine phosphatase activity	3	0.699301	0.730534	DUSP3, DNAJC6, PTPN11	321	104	12983	1.1667	1	0.997899	100
GOTERM_MF_FAT	GO:0016791~phosphatase activity	6	1.3986	0.738932	DUSP3, PFKFB2, SYNJ1, DNAJC6, CTDSPL2, PTPN11	321	249	12983	0.97459	1	0.998088	100
GOTERM_MF_FAT	GO:0004721~phosphoprotein phosphatase activity	4	0.932401	0.777034	DUSP3, DNAJC6, CTDSPL2, PTPN11	321	165	12983	0.980497	1	0.998773	100
Annotation Cluster 136	Enrichment Score: 0.17733663243717251
Category	Term	Count	%	PValue	Genes	List Total	Pop Hits	Pop Total	Fold Enrichment	Bonferroni	Benjamini	FDR
GOTERM_BP_FAT	GO:0032870~cellular response to hormone stimulus	5	1.1655	0.374797	IGF1R, FOS, SORBS1, PLA2G1B, PTPN11	316	133	13528	1.6094	1	0.956334	99.9656
GOTERM_BP_FAT	GO:0032869~cellular response to insulin stimulus	3	0.699301	0.472382	IGF1R, SORBS1, PLA2G1B	316	68	13528	1.88868	1	0.974997	99.9981
GOTERM_BP_FAT	GO:0032868~response to insulin stimulus	3	0.699301	0.680322	IGF1R, SORBS1, PLA2G1B	316	100	13528	1.2843	1	0.995098	100
GOTERM_BP_FAT	GO:0043434~response to peptide hormone stimulus	4	0.932401	0.699682	CAV2, IGF1R, SORBS1, PLA2G1B	316	154	13528	1.11195	1	0.995952	100
GOTERM_BP_FAT	GO:0009725~response to hormone stimulus	8	1.8648	0.755472	CAV2, IGF1R, FOS, KRAS, SORBS1, PDGFRA, PLA2G1B, PTPN11	316	367	13528	0.933191	1	0.997936	100
GOTERM_BP_FAT	GO:0048545~response to steroid hormone stimulus	4	0.932401	0.828416	CAV2, FOS, KRAS, PDGFRA	316	192	13528	0.891878	1	0.999285	100
GOTERM_BP_FAT	GO:0009719~response to endogenous stimulus	8	1.8648	0.836874	CAV2, IGF1R, FOS, KRAS, SORBS1, PDGFRA, PLA2G1B, PTPN11	316	405	13528	0.845632	1	0.9994	100
GOTERM_BP_FAT	GO:0010033~response to organic substance	14	3.2634	0.863924	CAV2, PFKFB2, ACACA, LEF1, SMAD2, PTPN11, FOS, IGF1R, KRAS, SORBS1, PDGFRA, PLA2G1B, CHRNB1, PGGT1B	316	721	13528	0.831265	1	0.999675	100
Annotation Cluster 137	Enrichment Score: 0.17524269876344942
Category	Term	Count	%	PValue	Genes	List Total	Pop Hits	Pop Total	Fold Enrichment	Bonferroni	Benjamini	FDR
GOTERM_BP_FAT	GO:0007601~visual perception	7	1.6317	0.391462	PROM1, PAX6, PPT1, PRPH2, BBS10, COL11A1, GJC1	316	216	13528	1.38737	1	0.959885	99.9783
GOTERM_BP_FAT	GO:0050953~sensory perception of light stimulus	7	1.6317	0.391462	PROM1, PAX6, PPT1, PRPH2, BBS10, COL11A1, GJC1	316	216	13528	1.38737	1	0.959885	99.9783
SP_PIR_KEYWORDS	vision	4	0.932401	0.600821	PROM1, PPT1, PRPH2, BBS10	429	139	19235	1.29027	1	0.95556	99.9997
GOTERM_BP_FAT	GO:0050890~cognition	15	3.4965	0.966035	PAX6, NLGN3, PPT1, PRPH2, BBS10, GJC1, PROM1, ATXN1, FOS, NRAS, CHD7, KRAS, CACNA1C, COL11A1, PLCB2	316	909	13528	0.706438	1	0.999997	100
GOTERM_BP_FAT	GO:0007600~sensory perception	9	2.0979	0.998821	PROM1, CHD7, PAX6, PPT1, PRPH2, BBS10, PLCB2, COL11A1, GJC1	316	810	13528	0.475668	1	1	100
SP_PIR_KEYWORDS	sensory transduction	4	0.932401	0.999861	PROM1, PPT1, PRPH2, BBS10	429	595	19235	0.301424	1	1	100
Annotation Cluster 138	Enrichment Score: 0.17394623405608084
Category	Term	Count	%	PValue	Genes	List Total	Pop Hits	Pop Total	Fold Enrichment	Bonferroni	Benjamini	FDR
SP_PIR_KEYWORDS	mitochondrion outer membrane	4	0.932401	0.204228	CISD1, TOMM70A, ACSL3, TOMM34	429	70	19235	2.5621	1	0.835892	95.638
GOTERM_CC_FAT	GO:0005741~mitochondrial outer membrane	4	0.932401	0.336743	CISD1, TOMM70A, ACSL3, TOMM34	292	90	12782	1.94551	1	0.892024	99.596
GOTERM_CC_FAT	GO:0031968~organelle outer membrane	4	0.932401	0.423313	CISD1, TOMM70A, ACSL3, TOMM34	292	104	12782	1.68361	1	0.893333	99.9382
GOTERM_CC_FAT	GO:0019867~outer membrane	4	0.932401	0.447415	CISD1, TOMM70A, ACSL3, TOMM34	292	108	12782	1.62126	1	0.90173	99.9652
GOTERM_BP_FAT	GO:0006839~mitochondrial transport	3	0.699301	0.48001	SLC25A12, TOMM70A, TOMM34	316	69	13528	1.86131	1	0.975887	99.9985
GOTERM_CC_FAT	GO:0031966~mitochondrial membrane	7	1.6317	0.889028	SLC25A12, CISD1, L2HGDH, TOMM70A, PDK4, ACSL3, TOMM34	292	394	12782	0.77771	1	0.996991	100
GOTERM_CC_FAT	GO:0031967~organelle envelope	11	2.5641	0.90424	SLC25A12, CISD1, GCOM1, L2HGDH, TOMM70A, IPO5, PDK4, KPNA4, TNPO2, ACSL3, GRINL1A, TOMM34	292	620	12782	0.776635	1	0.997738	100
GOTERM_CC_FAT	GO:0031975~envelope	11	2.5641	0.906242	SLC25A12, CISD1, GCOM1, L2HGDH, TOMM70A, IPO5, PDK4, KPNA4, TNPO2, ACSL3, GRINL1A, TOMM34	292	622	12782	0.774138	1	0.997746	100
GOTERM_CC_FAT	GO:0005740~mitochondrial envelope	7	1.6317	0.919294	SLC25A12, CISD1, L2HGDH, TOMM70A, PDK4, ACSL3, TOMM34	292	419	12782	0.731307	1	0.998384	100
SP_PIR_KEYWORDS	mitochondrion	14	3.2634	0.932194	CXORF23, PDK4, KIAA0101, C3ORF15, ACOT9, SLC25A12, PRELID1, CISD1, L2HGDH, TOMM70A, TFB2M, ATPAF1, ACSL3, TOMM34	429	832	19235	0.754466	1	0.99888	100
GOTERM_CC_FAT	GO:0005739~mitochondrion	18	4.1958	0.965939	CAV2, CXORF23, PDK4, KIAA0101, C3ORF15, PTPN11, SLC25A12, ACOT9, ATP6V1A, PRELID1, CISD1, AGPAT5, L2HGDH, TOMM70A, TFB2M, ATPAF1, ACSL3, TOMM34	292	1087	12782	0.724868	1	0.999732	100
GOTERM_CC_FAT	GO:0044429~mitochondrial part	8	1.8648	0.9841	SLC25A12, CISD1, L2HGDH, TOMM70A, PDK4, TFB2M, ACSL3, TOMM34	292	595	12782	0.588558	1	0.999954	100
GOTERM_CC_FAT	GO:0005743~mitochondrial inner membrane	3	0.699301	0.993371	SLC25A12, L2HGDH, PDK4	292	306	12782	0.429157	1	0.999993	100
GOTERM_CC_FAT	GO:0019866~organelle inner membrane	3	0.699301	0.995889	SLC25A12, L2HGDH, PDK4	292	329	12782	0.399155	1	0.999998	100
Annotation Cluster 139	Enrichment Score: 0.16138974170688072
Category	Term	Count	%	PValue	Genes	List Total	Pop Hits	Pop Total	Fold Enrichment	Bonferroni	Benjamini	FDR
INTERPRO	IPR003961:Fibronectin, type III	6	1.3986	0.466354	FLRT3, NRCAM, NCAM1, IGF1R, FLRT2, LRFN5	394	190	16659	1.33521	1	0.999403	99.9926
SMART	SM00060:FN3	6	1.3986	0.655596	FLRT3, NRCAM, NCAM1, IGF1R, FLRT2, LRFN5	266	190	9079	1.07784	1	0.997748	99.9998
UP_SEQ_FEATURE	domain:Fibronectin type-III 2	3	0.699301	0.790533	NRCAM, NCAM1, IGF1R	428	130	19113	1.03054	1	1	100
UP_SEQ_FEATURE	domain:Fibronectin type-III 1	3	0.699301	0.794056	NRCAM, NCAM1, IGF1R	428	131	19113	1.02267	1	1	100
INTERPRO	IPR008957:Fibronectin, type III-like fold	4	0.932401	0.812697	NRCAM, NCAM1, IGF1R, LRFN5	394	184	16659	0.919168	1	0.999998	100
Annotation Cluster 140	Enrichment Score: 0.15314548259489377
Category	Term	Count	%	PValue	Genes	List Total	Pop Hits	Pop Total	Fold Enrichment	Bonferroni	Benjamini	FDR
UP_SEQ_FEATURE	repeat:3	6	1.3986	0.523227	SFRS7, HNRNPM, ENAH, KRTAP24-1, SYNJ1, DNAJC6	428	214	19113	1.25205	1	0.999988	99.9995
UP_SEQ_FEATURE	repeat:1	6	1.3986	0.635294	SFRS7, HNRNPM, ENAH, KRTAP24-1, SYNJ1, DNAJC6	428	243	19113	1.10263	1	0.999998	100
UP_SEQ_FEATURE	repeat:2	6	1.3986	0.645977	SFRS7, HNRNPM, ENAH, KRTAP24-1, SYNJ1, DNAJC6	428	246	19113	1.08918	1	0.999999	100
UP_SEQ_FEATURE	repeat:4	4	0.932401	0.776105	SFRS7, HNRNPM, ENAH, KRTAP24-1	428	182	19113	0.981462	1	1	100
UP_SEQ_FEATURE	repeat:6	3	0.699301	0.83241	HNRNPM, ENAH, KRTAP24-1	428	143	19113	0.936851	1	1	100
UP_SEQ_FEATURE	repeat:5	3	0.699301	0.868936	HNRNPM, ENAH, KRTAP24-1	428	157	19113	0.85331	1	1	100
Annotation Cluster 141	Enrichment Score: 0.15057534040613313
Category	Term	Count	%	PValue	Genes	List Total	Pop Hits	Pop Total	Fold Enrichment	Bonferroni	Benjamini	FDR
GOTERM_BP_FAT	GO:0006814~sodium ion transport	4	0.932401	0.586621	ATP1B1, SLC12A5, SCN9A, SLC38A1	316	130	13528	1.31723	1	0.988513	100
GOTERM_MF_FAT	GO:0031420~alkali metal ion binding	6	1.3986	0.66602	ATP1B1, SLC12A5, SCN9A, SLC38A1, KCNG1, KCNIP4	321	228	12983	1.06435	1	0.997032	100
SP_PIR_KEYWORDS	Sodium transport	3	0.699301	0.733346	ATP1B1, SCN9A, SLC38A1	429	116	19235	1.15957	1	0.97887	100
SP_PIR_KEYWORDS	Sodium	3	0.699301	0.733346	ATP1B1, SCN9A, SLC38A1	429	116	19235	1.15957	1	0.97887	100
GOTERM_BP_FAT	GO:0015672~monovalent inorganic cation transport	7	1.6317	0.754379	ATP6V1A, ATP1B1, SLC12A5, SCN9A, SLC38A1, KCNG1, KCNIP4	316	318	13528	0.942361	1	0.997927	100
GOTERM_MF_FAT	GO:0031402~sodium ion binding	3	0.699301	0.787946	ATP1B1, SCN9A, SLC38A1	321	117	12983	1.03706	1	0.998962	100
Annotation Cluster 142	Enrichment Score: 0.12135020810615525
Category	Term	Count	%	PValue	Genes	List Total	Pop Hits	Pop Total	Fold Enrichment	Bonferroni	Benjamini	FDR
GOTERM_MF_FAT	GO:0005088~Ras guanyl-nucleotide exchange factor activity	3	0.699301	0.642397	SOS1, ARHGEF9, RAPGEF2	321	88	12983	1.37882	1	0.99618	100
SP_PIR_KEYWORDS	guanine-nucleotide releasing factor	3	0.699301	0.754384	SOS1, ARHGEF9, RAPGEF2	429	121	19235	1.11166	1	0.981658	100
GOTERM_MF_FAT	GO:0005085~guanyl-nucleotide exchange factor activity	3	0.699301	0.892388	SOS1, ARHGEF9, RAPGEF2	321	152	12983	0.798266	1	0.999898	100
Annotation Cluster 143	Enrichment Score: 0.11683827265174893
Category	Term	Count	%	PValue	Genes	List Total	Pop Hits	Pop Total	Fold Enrichment	Bonferroni	Benjamini	FDR
GOTERM_CC_FAT	GO:0015630~microtubule cytoskeleton	12	2.7972	0.710816	KIF3B, VAPA, IL1RL1, RPGRIP1L, VPS41, PDE4D, CLIP2, SMEK1, APPBP2, WDR44, KIF3C, CALM2	292	549	12782	0.956808	1	0.981564	100
GOTERM_CC_FAT	GO:0005813~centrosome	5	1.1655	0.754432	IL1RL1, RPGRIP1L, PDE4D, SMEK1, CALM2	292	224	12782	0.977098	1	0.984579	100
GOTERM_CC_FAT	GO:0005815~microtubule organizing center	5	1.1655	0.831971	IL1RL1, RPGRIP1L, PDE4D, SMEK1, CALM2	292	253	12782	0.865098	1	0.992383	100
Annotation Cluster 144	Enrichment Score: 0.11586448100040726
Category	Term	Count	%	PValue	Genes	List Total	Pop Hits	Pop Total	Fold Enrichment	Bonferroni	Benjamini	FDR
GOTERM_BP_FAT	GO:0032504~multicellular organism reproduction	11	2.5641	0.702366	PGR, CAV2, MEI1, FMN2, KHDRBS3, SLCO4C1, CADM1, MAK, QKI, FOXC1, PTPN11	316	487	13528	0.966964	1	0.996004	100
GOTERM_BP_FAT	GO:0048609~reproductive process in a multicellular organism	11	2.5641	0.702366	PGR, CAV2, MEI1, FMN2, KHDRBS3, SLCO4C1, CADM1, MAK, QKI, FOXC1, PTPN11	316	487	13528	0.966964	1	0.996004	100
GOTERM_BP_FAT	GO:0007276~gamete generation	9	2.0979	0.70527	PGR, MEI1, FMN2, KHDRBS3, SLCO4C1, CADM1, MAK, QKI, FOXC1	316	395	13528	0.975421	1	0.996125	100
SP_PIR_KEYWORDS	spermatogenesis	3	0.699301	0.733346	SLCO4C1, CADM1, MAK	429	116	19235	1.15957	1	0.97887	100
GOTERM_BP_FAT	GO:0019953~sexual reproduction	9	2.0979	0.841469	PGR, MEI1, FMN2, KHDRBS3, SLCO4C1, CADM1, MAK, QKI, FOXC1	316	458	13528	0.841247	1	0.999447	100
GOTERM_BP_FAT	GO:0007283~spermatogenesis	6	1.3986	0.84832	MEI1, KHDRBS3, SLCO4C1, CADM1, MAK, QKI	316	308	13528	0.833964	1	0.99953	100
GOTERM_BP_FAT	GO:0048232~male gamete generation	6	1.3986	0.84832	MEI1, KHDRBS3, SLCO4C1, CADM1, MAK, QKI	316	308	13528	0.833964	1	0.99953	100
Annotation Cluster 145	Enrichment Score: 0.1145001038375201
Category	Term	Count	%	PValue	Genes	List Total	Pop Hits	Pop Total	Fold Enrichment	Bonferroni	Benjamini	FDR
GOTERM_MF_FAT	GO:0042625~ATPase activity, coupled to transmembrane movement of ions	3	0.699301	0.547952	ATP6V1A, ATP1B1, ATP2B4	321	74	12983	1.63968	1	0.992906	99.999
GOTERM_BP_FAT	GO:0006754~ATP biosynthetic process	3	0.699301	0.617437	ATP6V1A, ATP1B1, ATP2B4	316	89	13528	1.44304	1	0.991134	100
GOTERM_MF_FAT	GO:0042623~ATPase activity, coupled	7	1.6317	0.665358	ATP6V1A, ATP1B1, XRCC2, ATP2B4, DDX3X, DHX15, POLQ	321	272	12983	1.04088	1	0.99717	100
GOTERM_BP_FAT	GO:0009206~purine ribonucleoside triphosphate biosynthetic process	3	0.699301	0.66955	ATP6V1A, ATP1B1, ATP2B4	316	98	13528	1.31051	1	0.99458	100
GOTERM_BP_FAT	GO:0009201~ribonucleoside triphosphate biosynthetic process	3	0.699301	0.674972	ATP6V1A, ATP1B1, ATP2B4	316	99	13528	1.29728	1	0.994846	100
GOTERM_BP_FAT	GO:0009145~purine nucleoside triphosphate biosynthetic process	3	0.699301	0.674972	ATP6V1A, ATP1B1, ATP2B4	316	99	13528	1.29728	1	0.994846	100
GOTERM_BP_FAT	GO:0009142~nucleoside triphosphate biosynthetic process	3	0.699301	0.690807	ATP6V1A, ATP1B1, ATP2B4	316	102	13528	1.25912	1	0.995562	100
GOTERM_BP_FAT	GO:0046034~ATP metabolic process	3	0.699301	0.706002	ATP6V1A, ATP1B1, ATP2B4	316	105	13528	1.22315	1	0.996114	100
GOTERM_MF_FAT	GO:0016887~ATPase activity	8	1.8648	0.720709	ATP6V1A, ATP1B1, XRCC2, ATP2B4, DDX3X, DHX15, POLQ, ABCA13	321	334	12983	0.968754	1	0.997886	100
GOTERM_MF_FAT	GO:0042626~ATPase activity, coupled to transmembrane movement of substances	3	0.699301	0.754027	ATP6V1A, ATP1B1, ATP2B4	321	109	12983	1.11318	1	0.99838	100
GOTERM_MF_FAT	GO:0043492~ATPase activity, coupled to movement of substances	3	0.699301	0.758509	ATP6V1A, ATP1B1, ATP2B4	321	110	12983	1.10306	1	0.998426	100
GOTERM_BP_FAT	GO:0009205~purine ribonucleoside triphosphate metabolic process	3	0.699301	0.760672	ATP6V1A, ATP1B1, ATP2B4	316	117	13528	1.0977	1	0.998064	100
GOTERM_BP_FAT	GO:0009152~purine ribonucleotide biosynthetic process	3	0.699301	0.760672	ATP6V1A, ATP1B1, ATP2B4	316	117	13528	1.0977	1	0.998064	100
GOTERM_MF_FAT	GO:0016820~hydrolase activity, acting on acid anhydrides, catalyzing transmembrane movement of substances	3	0.699301	0.76292	ATP6V1A, ATP1B1, ATP2B4	321	111	12983	1.09312	1	0.998471	100
GOTERM_BP_FAT	GO:0009199~ribonucleoside triphosphate metabolic process	3	0.699301	0.764806	ATP6V1A, ATP1B1, ATP2B4	316	118	13528	1.08839	1	0.998178	100
GOTERM_BP_FAT	GO:0009144~purine nucleoside triphosphate metabolic process	3	0.699301	0.78073	ATP6V1A, ATP1B1, ATP2B4	316	122	13528	1.05271	1	0.998548	100
GOTERM_BP_FAT	GO:0009260~ribonucleotide biosynthetic process	3	0.699301	0.788333	ATP6V1A, ATP1B1, ATP2B4	316	124	13528	1.03573	1	0.998712	100
GOTERM_MF_FAT	GO:0015399~primary active transmembrane transporter activity	3	0.699301	0.806998	ATP6V1A, ATP1B1, ATP2B4	321	122	12983	0.994561	1	0.99923	100
GOTERM_MF_FAT	GO:0015405~P-P-bond-hydrolysis-driven transmembrane transporter activity	3	0.699301	0.806998	ATP6V1A, ATP1B1, ATP2B4	321	122	12983	0.994561	1	0.99923	100
GOTERM_BP_FAT	GO:0006163~purine nucleotide metabolic process	4	0.932401	0.811854	ATP6V1A, ATP1B1, ATP2B4, PDE4D	316	186	13528	0.920648	1	0.999097	100
GOTERM_BP_FAT	GO:0009141~nucleoside triphosphate metabolic process	3	0.699301	0.813145	ATP6V1A, ATP1B1, ATP2B4	316	131	13528	0.980385	1	0.999108	100
GOTERM_BP_FAT	GO:0009150~purine ribonucleotide metabolic process	3	0.699301	0.835334	ATP6V1A, ATP1B1, ATP2B4	316	138	13528	0.930655	1	0.999386	100
GOTERM_BP_FAT	GO:0009259~ribonucleotide metabolic process	3	0.699301	0.860362	ATP6V1A, ATP1B1, ATP2B4	316	147	13528	0.873676	1	0.999652	100
GOTERM_BP_FAT	GO:0006164~purine nucleotide biosynthetic process	3	0.699301	0.862917	ATP6V1A, ATP1B1, ATP2B4	316	148	13528	0.867773	1	0.999671	100
GOTERM_BP_FAT	GO:0009165~nucleotide biosynthetic process	3	0.699301	0.93337	ATP6V1A, ATP1B1, ATP2B4	316	186	13528	0.690486	1	0.999969	100
GOTERM_BP_FAT	GO:0034654~nucleobase, nucleoside, nucleotide and nucleic acid biosynthetic process	3	0.699301	0.941873	ATP6V1A, ATP1B1, ATP2B4	316	193	13528	0.665442	1	0.99998	100
GOTERM_BP_FAT	GO:0034404~nucleobase, nucleoside and nucleotide biosynthetic process	3	0.699301	0.941873	ATP6V1A, ATP1B1, ATP2B4	316	193	13528	0.665442	1	0.99998	100
GOTERM_BP_FAT	GO:0044271~nitrogen compound biosynthetic process	4	0.932401	0.982672	ATP6V1A, ATP1B1, ATP2B4, MOCS2	316	325	13528	0.526894	1	1	100
Annotation Cluster 146	Enrichment Score: 0.07987906269743858
Category	Term	Count	%	PValue	Genes	List Total	Pop Hits	Pop Total	Fold Enrichment	Bonferroni	Benjamini	FDR
GOTERM_CC_FAT	GO:0005578~proteinaceous extracellular matrix	7	1.6317	0.740701	FLRT3, ADAMTS18, FLRT2, ADAMTSL3, TIMP2, COL11A1, SPN	292	320	12782	0.957556	1	0.98456	100
GOTERM_CC_FAT	GO:0044420~extracellular matrix part	3	0.699301	0.749628	TIMP2, COL11A1, SPN	292	117	12782	1.12241	1	0.984305	100
GOTERM_CC_FAT	GO:0031012~extracellular matrix	7	1.6317	0.801982	FLRT3, ADAMTS18, FLRT2, ADAMTSL3, TIMP2, COL11A1, SPN	292	345	12782	0.888168	1	0.989423	100
SP_PIR_KEYWORDS	extracellular matrix	4	0.932401	0.906681	ADAMTS18, ADAMTSL3, TIMP2, COL11A1	429	241	19235	0.74418	1	0.997798	100
GOTERM_CC_FAT	GO:0044421~extracellular region part	14	3.2634	0.987409	FLRT3, ADAMTS18, FLRT2, ADAMTSL3, CD109, IGF1, TIMP2, PROM1, SMPDL3A, PLA2G1B, NRG1, COL11A1, CMTM6, SPN	292	960	12782	0.63837	1	0.999972	100
Annotation Cluster 147	Enrichment Score: 0.07981616626300166
Category	Term	Count	%	PValue	Genes	List Total	Pop Hits	Pop Total	Fold Enrichment	Bonferroni	Benjamini	FDR
UP_SEQ_FEATURE	domain:PDZ	3	0.699301	0.708206	PARD6B, RIMS2, RAPGEF2	428	110	19113	1.21791	1	1	100
INTERPRO	IPR001478:PDZ/DHR/GLGF	3	0.699301	0.869977	PARD6B, RIMS2, RAPGEF2	394	149	16659	0.85131	1	1	100
SMART	SM00228:PDZ	3	0.699301	0.935156	PARD6B, RIMS2, RAPGEF2	266	149	9079	0.687213	1	0.999995	100
Annotation Cluster 148	Enrichment Score: 0.06218881434412543
Category	Term	Count	%	PValue	Genes	List Total	Pop Hits	Pop Total	Fold Enrichment	Bonferroni	Benjamini	FDR
GOTERM_BP_FAT	GO:0031401~positive regulation of protein modification process	4	0.932401	0.814704	BTRC, NDFIP1, SMAD4, IGF1	316	187	13528	0.915725	1	0.99911	100
GOTERM_BP_FAT	GO:0031399~regulation of protein modification process	6	1.3986	0.821001	MDFIC, BTRC, NDFIP1, SMAD4, RNF139, IGF1	316	295	13528	0.870714	1	0.999203	100
GOTERM_BP_FAT	GO:0032270~positive regulation of cellular protein metabolic process	4	0.932401	0.911386	BTRC, NDFIP1, SMAD4, IGF1	316	233	13528	0.734938	1	0.999921	100
GOTERM_BP_FAT	GO:0051247~positive regulation of protein metabolic process	4	0.932401	0.925121	BTRC, NDFIP1, SMAD4, IGF1	316	243	13528	0.704693	1	0.999954	100
Annotation Cluster 149	Enrichment Score: 0.06168439106976493
Category	Term	Count	%	PValue	Genes	List Total	Pop Hits	Pop Total	Fold Enrichment	Bonferroni	Benjamini	FDR
GOTERM_BP_FAT	GO:0006351~transcription, DNA-dependent	6	1.3986	0.814165	ZNF217, THRB, TRPS1, ASH1L, SUPT16H, TFB2M	316	292	13528	0.87966	1	0.999114	100
GOTERM_BP_FAT	GO:0032774~RNA biosynthetic process	6	1.3986	0.823235	ZNF217, THRB, TRPS1, ASH1L, SUPT16H, TFB2M	316	296	13528	0.867773	1	0.999231	100
GOTERM_BP_FAT	GO:0006366~transcription from RNA polymerase II promoter	3	0.699301	0.97434	TRPS1, ASH1L, SUPT16H	316	234	13528	0.548848	1	0.999999	100
Annotation Cluster 150	Enrichment Score: 0.05693195855489833
Category	Term	Count	%	PValue	Genes	List Total	Pop Hits	Pop Total	Fold Enrichment	Bonferroni	Benjamini	FDR
INTERPRO	IPR006025:Peptidase M, neutral zinc metallopeptidases, zinc-binding site	3	0.699301	0.66533	ADAMTS18, PAPPA, ERAP1	394	96	16659	1.3213	1	0.999926	100
UP_SEQ_FEATURE	metal ion-binding site:Zinc; catalytic	3	0.699301	0.764357	ADAMTS18, PAPPA, ERAP1	428	123	19113	1.08918	1	1	100
GOTERM_MF_FAT	GO:0008237~metallopeptidase activity	4	0.932401	0.83306	ADAMTS18, ADAMTSL3, PAPPA, ERAP1	321	183	12983	0.884054	1	0.999564	100
SP_PIR_KEYWORDS	metalloprotease	3	0.699301	0.8527	ADAMTS18, PAPPA, ERAP1	429	151	19235	0.890798	1	0.99429	100
SP_PIR_KEYWORDS	Protease	6	1.3986	0.984209	USP7, ADAMTS18, PAPPA, ERAP1, PSMA8, USP14	429	484	19235	0.555828	1	0.99996	100
GOTERM_MF_FAT	GO:0070011~peptidase activity, acting on L-amino acid peptides	7	1.6317	0.993789	USP7, ADAMTS18, ADAMTSL3, PAPPA, ERAP1, PSMA8, USP14	321	549	12983	0.515698	1	1	100
GOTERM_MF_FAT	GO:0004175~endopeptidase activity	4	0.932401	0.995637	USP7, ADAMTS18, PSMA8, USP14	321	375	12983	0.431418	1	1	100
GOTERM_MF_FAT	GO:0008233~peptidase activity	7	1.6317	0.995992	USP7, ADAMTS18, ADAMTSL3, PAPPA, ERAP1, PSMA8, USP14	321	574	12983	0.493238	1	1	100
Annotation Cluster 151	Enrichment Score: 0.055762839460087636
Category	Term	Count	%	PValue	Genes	List Total	Pop Hits	Pop Total	Fold Enrichment	Bonferroni	Benjamini	FDR
INTERPRO	IPR017981:GPCR, family 2-like	3	0.699301	0.407198	FZD8, BAI3, LPHN1	394	59	16659	2.14992	1	0.998945	99.9635
SP_PIR_KEYWORDS	transducer	8	1.8648	0.99973	FZD8, PLCL1, PTGER2, CNR1, BAI3, PLCB2, CCNL2, LPHN1	429	874	19235	0.410406	1	1	100
SP_PIR_KEYWORDS	g-protein coupled receptor	6	1.3986	0.999949	FZD8, PTGER2, CNR1, BAI3, CCNL2, LPHN1	429	816	19235	0.329683	1	1	100
PIR_SUPERFAMILY	PIRSF800006:rhodopsin-like G protein-coupled receptors	3	0.699301	0.999992	PTGER2, CNR1, CCNL2	149	686	7396	0.217074	1	1	100
GOTERM_BP_FAT	GO:0007186~G-protein coupled receptor protein signaling pathway	9	2.0979	0.999996	FZD8, PTGER2, CNR1, BAI3, NMB, CALM2, CCNL2, SORCS3, LPHN1	316	1123	13528	0.343091	1	1	100
INTERPRO	IPR017452:GPCR, rhodopsin-like superfamily	3	0.699301	1	PTGER2, CNR1, CCNL2	394	726	16659	0.174718	1	1	100
INTERPRO	IPR000276:7TM GPCR, rhodopsin-like	3	0.699301	1	PTGER2, CNR1, CCNL2	394	727	16659	0.174478	1	1	100
Annotation Cluster 152	Enrichment Score: 0.039091732150853584
Category	Term	Count	%	PValue	Genes	List Total	Pop Hits	Pop Total	Fold Enrichment	Bonferroni	Benjamini	FDR
GOTERM_BP_FAT	GO:0006915~apoptosis	11	2.5641	0.899452	NRAS, PRUNE2, PHF17, TNFRSF1B, KRAS, CADM1, PAK2, SOS1, PPT1, ARHGEF9, BMF	316	602	13528	0.782245	1	0.999878	100
GOTERM_BP_FAT	GO:0012501~programmed cell death	11	2.5641	0.908733	NRAS, PRUNE2, PHF17, TNFRSF1B, KRAS, CADM1, PAK2, SOS1, PPT1, ARHGEF9, BMF	316	611	13528	0.770722	1	0.999913	100
GOTERM_BP_FAT	GO:0008219~cell death	13	3.0303	0.914271	CADM1, GAN, PPT1, ARHGEF9, ATXN1, NRAS, PHF17, PRUNE2, TNFRSF1B, KRAS, PAK2, SOS1, BMF	316	719	13528	0.774036	1	0.999929	100
GOTERM_BP_FAT	GO:0016265~death	13	3.0303	0.918569	CADM1, GAN, PPT1, ARHGEF9, ATXN1, NRAS, PHF17, PRUNE2, TNFRSF1B, KRAS, PAK2, SOS1, BMF	316	724	13528	0.76869	1	0.999939	100
SP_PIR_KEYWORDS	Apoptosis	6	1.3986	0.928838	PRUNE2, PHF17, TNFRSF1B, CADM1, PAK2, BMF	429	381	19235	0.706092	1	0.998851	100
Annotation Cluster 153	Enrichment Score: 0.03584250623906776
Category	Term	Count	%	PValue	Genes	List Total	Pop Hits	Pop Total	Fold Enrichment	Bonferroni	Benjamini	FDR
SP_PIR_KEYWORDS	lysosome	3	0.699301	0.847461	VAMP7, PPT1, ZNRF1	429	149	19235	0.902755	1	0.993963	100
GOTERM_CC_FAT	GO:0005773~vacuole	4	0.932401	0.929409	VAMP7, PPT1, VPS41, ZNRF1	292	252	12782	0.694825	1	0.998647	100
GOTERM_CC_FAT	GO:0000323~lytic vacuole	3	0.699301	0.955326	VAMP7, PPT1, ZNRF1	292	211	12782	0.622379	1	0.999511	100
GOTERM_CC_FAT	GO:0005764~lysosome	3	0.699301	0.955326	VAMP7, PPT1, ZNRF1	292	211	12782	0.622379	1	0.999511	100
Annotation Cluster 154	Enrichment Score: 0.03549127294066487
Category	Term	Count	%	PValue	Genes	List Total	Pop Hits	Pop Total	Fold Enrichment	Bonferroni	Benjamini	FDR
GOTERM_MF_FAT	GO:0004842~ubiquitin-protein ligase activity	3	0.699301	0.881139	PCGF2, UBE2G1, CHFR	321	147	12983	0.825418	1	0.999866	100
GOTERM_MF_FAT	GO:0019787~small conjugating protein ligase activity	3	0.699301	0.918844	PCGF2, UBE2G1, CHFR	321	166	12983	0.730942	1	0.99996	100
GOTERM_MF_FAT	GO:0016879~ligase activity, forming carbon-nitrogen bonds	4	0.932401	0.927134	PCGF2, UBE2G1, ACACA, CHFR	321	231	12983	0.700355	1	0.99997	100
GOTERM_MF_FAT	GO:0016881~acid-amino acid ligase activity	3	0.699301	0.960741	PCGF2, UBE2G1, CHFR	321	201	12983	0.603664	1	0.999997	100
Annotation Cluster 155	Enrichment Score: 0.030293081440594234
Category	Term	Count	%	PValue	Genes	List Total	Pop Hits	Pop Total	Fold Enrichment	Bonferroni	Benjamini	FDR
GOTERM_MF_FAT	GO:0042803~protein homodimerization activity	6	1.3986	0.918322	ZBTB7B, CAV2, CADM1, PDGFRA, SMAD4, FOXP1	321	334	12983	0.726566	1	0.999962	100
GOTERM_MF_FAT	GO:0046983~protein dimerization activity	10	2.331	0.922602	ZBTB7B, CAV2, FOS, CADM1, VAPA, ZBED4, PDGFRA, SMAD4, ACTN2, FOXP1	321	542	12983	0.746227	1	0.999964	100
GOTERM_MF_FAT	GO:0042802~identical protein binding	11	2.5641	0.95744	ZBTB7B, ATXN1, CAV2, IGF1R, MOCS2, CADM1, PAK2, PDGFRA, SMAD4, ACTN2, FOXP1	321	640	12983	0.695157	1	0.999996	100
Annotation Cluster 156	Enrichment Score: 0.015684777975769695
Category	Term	Count	%	PValue	Genes	List Total	Pop Hits	Pop Total	Fold Enrichment	Bonferroni	Benjamini	FDR
SP_PIR_KEYWORDS	mitochondrion	14	3.2634	0.932194	CXORF23, PDK4, KIAA0101, C3ORF15, ACOT9, SLC25A12, PRELID1, CISD1, L2HGDH, TOMM70A, TFB2M, ATPAF1, ACSL3, TOMM34	429	832	19235	0.754466	1	0.99888	100
UP_SEQ_FEATURE	transit peptide:Mitochondrion	6	1.3986	0.980091	ACOT9, PRELID1, L2HGDH, PDK4, TFB2M, ATPAF1	428	467	19113	0.573746	1	1	100
SP_PIR_KEYWORDS	transit peptide	6	1.3986	0.982138	ACOT9, PRELID1, L2HGDH, PDK4, TFB2M, ATPAF1	429	476	19235	0.56517	1	0.999949	100
